# Supplementary material for: CTCF confers local nucleosome resiliency after DNA replication and during mitosis
Source: eLife. 2019 Oct 10;8:e47898. doi: 10.7554/eLife.47898 (PMC6844645; doi:10.7554/eLife.47898)
Supplement: Supplementary file 2. [file elife-47898-supp2.xlsx]

## Sheet: CTCF
CTCF and SMC1 peaks identified in this study and their bookmarking status
chrom	start	stop	MeanReadsA	MeanReadsM	PeakHeightA	PeakHeightM	max_MACS2_nlog10q_A	max_MACS2_nlog10q_M	Summit	max_motif_start	max_motif_stop	max_motif_strand	max_motif_score	TotalMotifs	AggregateMotifScore	BookLost	BookClass
chr1	4142543	4142916	241.084	36.0216	207.143	30.404	256.459	0	4142707	4142712	4142731	-	11.0164	2	13.0164	0	L
chr1	4228228	4228759	58.7974	32.5905	35.9215	16.8165	37.0072	24.0997	4228337	4228325	4228344	-	18.6721	2	26.4262	1	BS
chr1	4297135	4297445	38.3549	9.67703	29.8581	7.22259	29.1894	0	4297280	4297148	4297167	-	17.3279	7	52.6066	0	L
chr1	4332433	4333034	118.612	86.3356	81.3786	52.8046	104.641	69.8488	4332661	4332668	4332687	-	15.6393	2	21.8688	1	BS
chr1	4345632	4346774	281.407	300.91	194.604	190.908	234.026	228.616	4346389	4346376	4346395	-	15.3115	4	23.8197	1	BS
chr1	4382739	4383106	52.5162	26.6601	37.4451	18.6533	60.171	22.8071	4382995	4382993	4383012	-	23.9672	1	23.9672	1	BS
chr1	4416493	4417337	404.383	508.158	314.068	372.211	245.337	225.896	4416905	4416899	4416918	-	19.9508	4	26.9672	1	BS
chr1	4516540	4517127	215.744	141.07	139.627	77.8101	178.175	101.662	4516754	4516732	4516751	+	20.8689	3	32	1	BA
chr1	4669800	4670037	24.4292	4.16361	20.6123	3.68942	11.6805	0	4669919	4669889	4669908	-	16.1311	2	17.4262	0	L
chr1	4768279	4769200	436.355	351.568	335.474	245.611	247.307	216.885	4768552	4768542	4768561	-	20.2131	6	41.8197	1	BS
chr1	4769218	4770705	402.098	444.724	244.201	256.533	164.676	237.944	4770081	4770055	4770074	+	26.4098	3	43.9672	1	BS
chr1	4779884	4780773	189.933	33.5854	106.116	14.4842	128.65	5.62117	4780272	4780275	4780294	-	19.6066	2	27.8525	0	L
chr1	4851941	4852164	33.1039	8.3586	25.2678	5.31271	21.3566	0	4852062	4852054	4852073	-	12.0492	1	12.0492	0	L
chr1	4855260	4856041	132.8	31.819	58.8488	11.0189	54.8493	5.18935	4855808	4855454	4855473	-	11.1639	8	40.7868	0	L
chr1	4866205	4866433	27.4239	3.9422	21.5778	3.04589	17.7471	0	4866305	4866394	4866413	+	7.98361	3	22.7705	0	L
chr1	5017890	5018207	103.866	13.2623	65.9792	8.35342	38.523	0	5018066	5018065	5018084	+	16.2459	3	32.5574	0	L
chr1	5070211	5070701	161.416	16.2558	118.589	9.25216	192.706	2.41868	5070410	5070413	5070432	-	13.4098	4	23.1147	0	L
chr1	5103133	5103691	91.3933	8.12684	65.618	4.28362	87.0518	3.08026	5103372	5103341	5103360	+	14.7377	4	25.4262	0	L
chr1	5138486	5139012	49.6199	11.2403	29.1595	5.38307	44.7863	0	5138684	5138668	5138687	-	15.8197	4	25.3607	0	L
chr1	5183557	5183899	217.451	20.826	178.4	15.2084	175.914	7.5788	5183692	5183680	5183699	+	16.0492	2	19.1967	0	L
chr1	5206841	5207307	92.0061	56.8924	64.804	36.8062	47.1066	30.673	5207016	5207228	5207247	+	12.4426	5	27.1475	1	BA
chr1	5904892	5905174	74.8933	4.03083	67.3576	3.72597	131.212	0	5905014	5905000	5905019	-	15.7049	2	16.7869	0	L
chr1	5915317	5915666	202.422	17.4207	159.515	11.9021	227.796	4.64997	5915514	5915491	5915510	+	13.9508	2	19.3606	0	L
chr1	5917782	5918175	111.501	32.0691	76.1647	19.0882	68.3713	6.46288	5918036	5917893	5917912	-	6.18033	7	31.6557	0	L
chr1	6134946	6135504	197.112	38.1922	157.116	25.7221	179.568	16.6443	6135276	6135264	6135283	-	19.7049	4	30.4098	1	BA
chr1	6141361	6141587	27.9478	13.5358	24.8644	10.3023	27.9923	0	6141479	6141473	6141492	+	13.3607	1	13.3607	0	L
chr1	6143571	6144340	199.416	128.332	139.275	76.9348	147.556	99.9357	6144094	6144091	6144110	-	10.3934	4	22.295	1	BA
chr1	6152420	6152821	105.501	19.8959	81.0031	16.2064	84.9821	9.97721	6152628	6152626	6152645	-	18.9508	3	21.918	0	L
chr1	6272032	6272793	140.536	31.2772	96.7005	22.0665	128.65	17.8006	6272446	6272445	6272464	+	15.4918	2	17.3771	1	BA
chr1	6401594	6402043	55.5317	15.047	42.5088	7.11052	42.617	2.13177	6401706	6401689	6401708	-	13.7377	3	19.2131	0	L
chr1	6406067	6406998	281.347	152.784	193.371	103.839	216.221	106.739	6406522	6406503	6406522	+	12.7213	9	67.9836	1	BA
chr1	6409906	6410499	123.81	23.4132	94.3067	11.2193	99.1152	4.83292	6410268	6410264	6410283	+	21.4098	2	26.4262	0	L
chr1	6417412	6418374	261.218	290.284	183.861	211.442	208.858	218.814	6418076	6418069	6418088	-	18.1967	3	30.8033	1	BS
chr1	6457900	6458180	27.1968	7.19397	22.0399	4.89059	18.0445	0	6458017	6457984	6458003	+	12.4754	5	38.918	0	L
chr1	6483147	6483693	167.379	118.219	121.815	82.789	135.677	71.4184	6483464	6483441	6483460	+	11.1475	7	27.6229	1	BA
chr1	6858960	6859431	127.824	26.108	103.658	22.2647	105.159	30.7749	6859212	6859199	6859218	-	16.6721	2	26.6557	1	BA
chr1	6969402	6969777	39.933	9.42424	31.0739	6.07349	31.0517	0	6969526	6969515	6969534	+	12.6885	2	15.541	0	L
chr1	6979586	6979981	40.6416	4.26534	29.7758	1.79263	44.7863	0	6979804	6979800	6979819	-	10.918	1	10.918	0	L
chr1	6997630	6998003	133.333	22.8821	102.414	15.8574	130.395	11.9629	6997805	6997809	6997828	-	17.9344	2	22.4262	1	BA
chr1	7010235	7010609	76.4655	9.59358	62.2008	6.54769	60.5795	0	7010357	7010354	7010373	+	18.1639	3	23.2131	0	L
chr1	7204601	7205407	201.888	204.204	156.348	152.777	176.918	172.569	7204951	7204943	7204962	-	24.5574	4	47.5246	1	BS
chr1	7218892	7219266	85.3344	14.5414	65.9839	10.6644	79.6928	6.38316	7219101	7219091	7219110	+	17.7049	3	26.5738	0	L
chr1	7396870	7397795	387.751	313.378	189.005	142.602	110.873	124.576	7397085	7397428	7397447	+	19.2295	6	72.0984	1	BS
chr1	7398271	7398529	68.8046	39.6952	52.829	27.9703	33.1008	20.0211	7398358	7398381	7398400	+	21.7869	9	66.9016	0	L
chr1	7543341	7543890	178.378	23.8122	134.807	16.1623	177.241	11.9629	7543690	7543670	7543689	+	12.3115	1	12.3115	1	BA
chr1	7769563	7770119	80.512	23.7939	50.5599	12.7933	64.9509	6.71417	7769775	7769768	7769787	-	17.2459	2	21.2787	0	L
chr1	8287556	8287955	34.7118	37.2338	22.4868	28.9531	22.3945	34.9376	8287728	8287736	8287755	+	13.2131	2	17	1	BS
chr1	8678773	8679174	66.8216	29.0131	50.6824	18.5829	73.0703	19.0265	8678931	8678913	8678932	+	13.3607	1	13.3607	1	BA
chr1	8760271	8760654	104.66	26.7667	82.8103	19.591	130.457	7.02388	8760481	8760466	8760485	-	18.377	3	24.3442	0	L
chr1	9469437	9469843	284.3	52.0691	204.306	35.4874	174.732	15.6113	9469635	9469634	9469653	+	15.918	9	49.6557	0	L
chr1	9541155	9541766	453.023	75.4933	326.341	52.765	305.062	34.2862	9541447	9541412	9541431	-	13.7705	5	51.5574	1	BA
chr1	9545233	9545445	129.307	57.559	111.331	44.9351	43.7941	13.8427	9545348	9545333	9545352	-	19.7377	6	38.918	1	BA
chr1	9548990	9549331	58.263	11.9828	43.5847	6.68322	39.1626	0	9549163	9549166	9549185	+	18.0656	2	21.3607	0	L
chr1	9569431	9569695	30.4133	9.37734	22.3859	4.29914	33.9169	0	9569577	9569542	9569561	+	14.2787	4	27.9017	0	L
chr1	9573122	9573783	286.402	71.6525	206.376	39.1327	219.443	28.8588	9573423	9573402	9573421	+	17.1311	1	17.1311	1	BA
chr1	9621448	9621786	102.669	15.9537	79.5185	11.2324	89.3712	2.68346	9621616	9621592	9621611	+	19.918	1	19.918	0	L
chr1	9696691	9697343	102.676	47.424	72.5089	35.1804	119.93	49.5277	9697027	9696997	9697016	-	5.06557	3	11.5902	1	BS
chr1	9702846	9703398	173.802	25.2113	131.469	15.735	158.593	10.2682	9703250	9703240	9703259	-	15.1639	1	15.1639	1	BA
chr1	9729454	9730019	60.262	15.3153	26.0741	6.71702	20.4394	0	9729828	9729638	9729657	+	18.1803	3	37.9835	0	L
chr1	9772706	9773424	364.975	309.627	279.445	240.387	260.13	228.095	9772949	9772941	9772960	+	21.4754	3	35.2951	1	BS
chr1	9845875	9846361	59.1582	10.4613	36.8557	5.36479	26.0348	0	9846024	9845999	9846018	+	14.6885	3	21.9344	0	L
chr1	9865391	9865666	45.4706	8.20479	36.986	5.5993	41.5173	0	9865525	9865511	9865530	+	14.0328	2	18.6394	0	L
chr1	9989917	9990402	129.977	21.3812	98.6723	14.4035	111.116	4.64997	9990176	9990183	9990202	+	14.7049	6	33.9836	0	L
chr1	10007188	10007576	149.941	15.4846	112.232	12.1156	170.32	8.55315	10007436	10007390	10007409	+	15.7213	4	30.8688	0	L
chr1	10039467	10039811	74.358	31.7407	55.1304	25.9876	47.4819	14.3215	10039651	10039676	10039695	+	17.1475	7	43.4262	1	BA
chr1	10089312	10090132	465.526	232.623	353.687	168.997	281.405	159.085	10089738	10089723	10089742	-	20.2459	6	45.2951	1	BA
chr1	10114566	10115144	59.9596	15.0915	37.8213	7.4571	41.596	4.86895	10114908	10114872	10114891	-	15.5574	3	26.5902	0	L
chr1	10181686	10182152	83.5951	13.7234	59.6718	9.13766	86.1221	0	10181978	10181962	10181981	+	16.7541	3	20.2623	0	L
chr1	10196736	10197337	133.734	51.6262	102.419	31.5062	117.836	24.0997	10197159	10197133	10197152	+	19.1475	2	24.7213	1	BA
chr1	10397889	10398271	140.906	17.9677	114.75	13.8744	130.985	5.4991	10398041	10398036	10398055	+	17.3607	4	27.8525	0	L
chr1	10488015	10488741	218.366	206.997	158.453	137.207	185.18	145.894	10488425	10488407	10488426	+	20.2459	6	38.3934	1	BS
chr1	10759622	10760181	185.557	66.9678	144.257	47.6527	158.593	37.1524	10759777	10759774	10759793	-	18.6557	3	38.3443	1	BA
chr1	10835728	10835992	69.9461	9.98707	62.5887	6.63632	86.4186	0	10835859	10835834	10835853	+	15.9508	1	15.9508	0	L
chr1	10837266	10837516	32.4217	2.11577	27.9226	1.50604	17.857	0	10837396	10837370	10837389	+	13.6557	3	26.4918	0	L
chr1	11065207	11065686	139.36	49.7194	103.083	30.7951	124.63	18.2189	11065352	11065272	11065291	+	10.2951	4	27.459	1	BA
chr1	11139979	11140235	42.3151	2.92863	35.4347	2.45443	36.408	0	11140094	11140104	11140123	-	13.7049	2	18.0164	0	L
chr1	11145320	11145549	32.061	13.4213	26.8728	11.1024	23.8715	6.71417	11145442	11145411	11145430	+	8.06557	2	11.6721	0	L
chr1	11151602	11151937	74.83	11.3497	60.1342	4.09326	47.1188	0	11151747	11151720	11151739	+	10.8525	3	16.9181	0	L
chr1	11233753	11234480	138.073	79.7041	93.4266	56.8689	95.587	63.453	11234091	11234064	11234083	+	12.7541	4	19.541	1	BS
chr1	11385774	11386277	164.966	66.358	127.836	49.2004	168.775	46.5431	11386029	11386012	11386031	+	18.1967	3	29	1	BA
chr1	11466135	11466722	84.492	10.6489	53.9514	6.63632	110.696	0	11466511	11466512	11466531	-	20.9672	1	20.9672	0	L
chr1	11565219	11565830	167.734	43.3173	138.325	32.236	150.683	25.4058	11565539	11565516	11565535	-	16.3279	3	22.8361	1	BA
chr1	11644122	11644504	31.087	5.95899	20.6139	4.45295	18.5965	0	11644310	11644460	11644479	-	2.85246	3	5.62296	0	L
chr1	11657702	11658426	226.06	218.876	184.336	164.5	248.08	203.311	11657913	11657891	11657910	+	21.1639	5	34.9836	1	BS
chr1	11757922	11758214	50.9572	12.7905	42.3648	9.32252	59.2388	0	11758051	11758041	11758060	-	11.3443	3	13.8361	0	L
chr1	12028131	12028456	38.0292	8.14236	30.6083	6.46699	36.023	0	12028269	12028278	12028297	-	16.6721	3	22.8032	0	L
chr1	12699046	12699573	183.022	17.3504	147.915	11.8501	145.152	5.62117	12699252	12699248	12699267	-	15.4426	2	19.0983	0	L
chr1	12701581	12702066	179.078	22.8297	140.211	13.5044	181.559	7.66934	12701825	12701809	12701828	+	16.8197	3	21.7869	0	L
chr1	12836576	12837428	234.574	67.5495	158.289	29.7505	164.455	37.7077	12837011	12836984	12837003	-	18.8525	5	34.1148	1	BA
chr1	12842656	12843013	139.09	21.6209	112.54	16.5113	113.194	8.04264	12842863	12842860	12842879	-	11.2951	5	32.0164	0	L
chr1	12864097	12864608	222.75	93.5082	162.402	59.1489	185.027	57.1084	12864233	12864219	12864238	+	17.5246	1	17.5246	1	BA
chr1	12865402	12865649	40.9991	12.4205	31.5413	9.08801	11.3284	0	12865552	0	0	0	0	0	0	0	L
chr1	12913366	12913616	28.8388	5.48204	24.5057	3.468	31.1609	0	12913488	12913480	12913499	+	16.6393	2	21.0983	0	L
chr1	12935725	12936190	194.343	165.492	158.2	135.989	113.194	95.5453	12935989	12935979	12935998	-	21.8689	6	46.1148	1	BS
chr1	12990003	12990616	599.795	473.217	438.001	355.12	191.191	174.379	12990352	12990354	12990373	+	19.3607	10	52.6394	1	BS
chr1	13049881	13050901	438.305	327.722	331.653	205.104	214.44	163.812	13050335	13050316	13050335	+	20.1311	5	31.4426	1	BS
chr1	13052041	13052570	326.097	85.0558	266.222	56.7569	217.179	56.5576	13052181	13052155	13052174	+	10.6393	7	24.0655	1	BA
chr1	13079552	13079821	45.1055	9.5284	31.6569	7.44919	23.9547	0	13079753	13079701	13079720	-	14.2787	3	25.3443	0	L
chr1	13117733	13118124	123.013	37.2124	94.577	28.0382	84.5216	10.0715	13117905	13118000	13118019	+	7.14754	4	16.3279	1	BA
chr1	13134166	13134795	354.545	41.9647	249.084	24.9427	219.414	18.3079	13134507	13134468	13134487	-	17.9344	5	43.5901	1	BA
chr1	13138219	13138668	193.473	58.0829	141.951	39.2161	137.655	31.271	13138454	13138441	13138460	+	14.7705	4	28.7705	1	BA
chr1	13142846	13143213	266.632	33.8851	207.257	23.377	160.204	6.8646	13143075	13143049	13143068	+	10.0984	2	13.9837	0	L
chr1	13150897	13151494	332.852	53.6951	260.955	32.9836	206.583	14.8805	13151253	13151234	13151253	+	18.6557	3	25	1	BA
chr1	13199140	13199502	93.6037	14.7239	73.1115	10.8468	88.7228	3.65897	13199297	13199282	13199301	-	10.1311	1	10.1311	0	L
chr1	13227099	13227583	67.5873	27.3923	28.8649	12.2877	16.0612	5.75119	13227309	13227418	13227437	-	19.6721	3	27.4426	0	L
chr1	13500437	13500925	186.117	23.747	140.378	14.3697	162.182	0	13500670	13500663	13500682	-	20.8852	3	29.459	0	L
chr1	13531467	13531895	299.79	93.7679	237.852	72.5302	188.833	47.2713	13531687	13531682	13531701	-	12.8361	2	19.6558	1	BA
chr1	13589890	13590162	75.4193	51.4566	51.9987	34.5414	55.3777	30.3924	13590038	13590016	13590035	-	17.0164	5	35.6885	0	L
chr1	13632244	13632536	56.7936	14.737	44.2201	10.3726	43.6574	0	13632398	13632390	13632409	-	11.9836	3	17.7705	0	L
chr1	13697250	13697746	83.5105	19.2889	55.1039	8.40549	45.981	2.19529	13697541	13697534	13697553	-	17.2295	2	20.3606	0	L
chr1	13697834	13698397	117.183	16.5896	80.1453	8.85107	100.16	0	13698041	0	0	0	0	0	0	0	L
chr1	13706067	13706789	357.424	283.701	258.978	190.175	241.024	165.521	13706530	13706507	13706526	+	20.7213	5	28.7213	1	BS
chr1	13784360	13785124	466.826	355.358	349.732	279.004	254.235	219.697	13784584	13784569	13784588	+	19.7705	2	20.8525	1	BS
chr1	13788952	13789798	683.329	368.143	515.744	273.061	257.745	139.921	13789405	13789384	13789403	+	22.5246	4	32.9672	1	BA
chr1	13839646	13840134	125.435	46.5301	93.8736	34.3204	116.463	27.5952	13839829	13839810	13839829	+	14.7377	2	23.1803	1	BA
chr1	14137758	14138024	27.476	6.80048	20.1092	4.4164	19.2342	0	14137869	14137838	14137857	+	15.9836	1	15.9836	0	L
chr1	14177267	14177591	47.9585	19.2758	35.9187	12.1704	25.0715	4.72466	14177377	14177380	14177399	+	16.3443	2	22.2295	0	L
chr1	14331108	14331370	34.8388	8.93177	27.4422	5.41169	27.037	0	14331253	14331246	14331265	-	13.6393	5	22.0491	0	L
chr1	14570483	14571118	127.783	36.9417	85.3503	22.7883	63.6774	23.8447	14570907	14570881	14570900	-	7.68852	3	15.8689	1	BA
chr1	14635916	14636187	29.8841	5.02612	25.1383	3.48628	22.3945	0	14636060	14636052	14636071	-	13.1475	1	13.1475	0	L
chr1	14686253	14686501	77.3021	14.3148	71.6368	11.9777	74.0602	0	14686369	14686382	14686401	-	14.082	1	14.082	0	L
chr1	14706169	14706583	110.549	62.4213	89.6776	47.5409	93.2429	51.0412	14706374	14706384	14706403	-	5.22951	3	11.2131	1	BA
chr1	14729077	14729369	205.947	51.8528	184.149	47.6058	221.973	26.5713	14729230	14729230	14729249	-	22.0984	1	22.0984	1	BA
chr1	14740056	14740457	302.515	48.182	255.886	39.8703	194.026	31.2658	14740234	14740206	14740225	+	10.1803	4	24.1311	1	BA
chr1	14862326	14862861	77.2149	40.9281	43.0713	16.0164	57.0239	16.5944	14862534	14862542	14862561	-	22.2295	4	31.3279	1	BA
chr1	14980345	14980651	155.521	28.3952	139.543	23.0304	140.857	10.5478	14980516	14980502	14980521	-	16.7541	1	16.7541	1	BA
chr1	15007530	15008031	92.6309	57.5024	64.7573	33.8413	108.926	46.5287	15007841	15007823	15007842	+	20.1475	2	22.836	1	BS
chr1	15017543	15017972	81.7195	18.5802	59.5909	12.5067	56.5862	0	15017846	15017849	15017868	-	17.1803	6	32.6721	0	L
chr1	15111287	15111877	164.294	117.149	118.136	78.3857	120.167	84.641	15111605	15111602	15111621	-	16.2951	6	37.9836	1	BA
chr1	15327265	15327772	224.431	57.8015	179.159	41.913	177.528	24.188	15327543	15327545	15327564	-	16.6557	2	22.2623	1	BA
chr1	15621739	15622382	293.102	108.058	231.252	84.8161	254.336	91.3793	15622093	15622085	15622104	-	18.1148	3	27.164	1	BA
chr1	15644038	15644310	50.9532	11.579	42.3514	6.38354	29.1666	2.20513	15644182	15644187	15644206	-	17.4426	2	19.9344	0	L
chr1	15683457	15684154	168.506	30.563	114.43	17.9887	137.792	10.8616	15683820	15683817	15683836	-	13.9344	1	13.9344	1	BA
chr1	15719569	15719822	30.5835	8.00683	22.5926	5.24754	14.4501	0	15719702	15719672	15719691	+	12.4754	1	12.4754	0	L
chr1	15791821	15792452	192.94	77.7839	98.1203	44.1019	112.581	54.0933	15792099	15792101	15792120	-	20.1639	4	25.8852	1	BA
chr1	15902198	15902930	348.647	135.327	265.06	100.655	205.066	101.73	15902642	15902631	15902650	-	19.4754	1	19.4754	1	BA
chr1	15993413	15994125	124.994	34.2211	94.5366	21.9334	128.693	11.6325	15993748	15993732	15993751	-	16.459	2	25.0492	1	BA
chr1	16006849	16007468	218.28	81.1864	163.822	55.3939	227.633	37.8411	16007089	16007074	16007093	-	17.0492	6	35.0328	1	BA
chr1	16061974	16062488	231.695	134.043	194.616	112.818	187.492	104.597	16062109	16062108	16062127	-	21.8689	3	25.0164	1	BA
chr1	16067968	16068632	102.539	20.8808	66.7545	10.3726	77.5662	0	16068245	16068252	16068271	-	19.1475	3	28.0163	0	L
chr1	16115187	16115799	112.481	55.1318	68.8569	31.5486	100.16	53.5136	16115413	16115406	16115425	+	15.9836	4	26.5574	1	BS
chr1	16160089	16160527	141.686	69.0004	106.852	48.6014	134.182	42.1043	16160270	16160274	16160293	-	10.8033	2	13.8853	1	BA
chr1	16225174	16225507	35.5512	7.29295	26.3306	4.53365	47.3939	0	16225390	16225373	16225392	-	10.541	3	12.8361	0	L
chr1	16304923	16305196	46.257	12.1184	32.2487	7.05844	43.2024	0	16305073	16305082	16305101	-	16.0984	4	25.2459	0	L
chr1	16433465	16433828	123.5	60.5273	97.2414	42.7914	99.2294	63.453	16433597	16433576	16433595	-	18.0328	2	19.541	1	BA
chr1	16439953	16440562	141.004	19.2889	105.324	12.5353	123.215	7.05432	16440394	16440387	16440406	+	17.5902	2	19.3607	0	L
chr1	16491017	16491760	183.228	145.888	118.065	89.3056	157.413	82.0868	16491346	16491353	16491372	-	17.7705	5	46.4918	1	BS
chr1	16553993	16554321	87.7194	66.926	68.9722	52.3036	74.7502	28.0944	16554130	16554122	16554141	+	17.8852	3	34.2623	1	BS
chr1	16577756	16578078	96.8597	30.2737	77.9439	22.0844	111.29	18.4677	16577895	16577892	16577911	-	15.3115	4	26.5902	1	BA
chr1	16631588	16632203	189.163	76.3792	134.847	54.7166	155.223	60.301	16631958	16631939	16631958	+	18.9672	2	22.2459	1	BA
chr1	16798079	16798917	283.993	108.792	219.772	72.3408	235.214	85.9655	16798527	16798508	16798527	+	21.4754	4	28	1	BA
chr1	17113103	17113345	42.6575	25.649	38.2149	23.7522	35.0794	16.2349	17113224	17113225	17113244	+	9.77049	1	9.77049	1	BA
chr1	17123396	17123946	298.633	46.6991	226.35	32.1315	221.391	11.3148	17123623	17123610	17123629	-	13.918	4	19.8688	1	BA
chr1	17145535	17145774	116.181	13.7182	98.6546	10.1329	59.3109	0	17145652	17145653	17145672	-	7.57377	3	11.5246	0	L
chr1	17163531	17164205	229.345	280.051	152.512	176.3	202.398	183.983	17163744	17163717	17163736	+	20.2459	2	22.3115	1	BS
chr1	17629561	17629945	166.028	72.8043	148.172	64.0001	168.43	57.1804	17629752	17629740	17629759	-	18.2295	2	19.4426	1	BA
chr1	17978139	17978456	62.9055	39.4275	47.6109	26.1262	56.2123	31.778	17978291	17978207	17978226	+	4.85246	4	13.2295	1	BS
chr1	17980627	17981026	79.1317	13.1319	64.8088	9.13766	60.2293	2.47633	17980799	17980813	17980832	+	14.2295	2	17.8361	0	L
chr1	18012737	18013397	40.421	15.0108	23.1787	8.64793	31.795	6.71417	18013065	18013027	18013046	-	19.7705	4	41.6393	0	L
chr1	18106092	18107190	305.851	74.3469	136.377	33.8748	169.61	36.348	18106368	18106350	18106369	-	16.459	4	35.1803	1	BA
chr1	18131653	18132021	71.2695	12.9471	50.658	8.22582	71.4324	6.71417	18131876	18131879	18131898	-	18.8852	1	18.8852	0	L
chr1	18284355	18284642	27.7003	7.27985	21.0572	6.0266	17.3661	0	18284462	18284456	18284475	-	11.377	2	14.0983	0	L
chr1	18288888	18289450	223.046	232.104	177.272	191.441	175.843	209.057	18289060	18289052	18289071	-	21.3115	1	21.3115	1	BS
chr1	18289944	18290390	95.9036	18.8537	71.8142	11.1855	94.0571	4.65179	18290259	18290261	18290280	-	10.8689	6	27.623	0	L
chr1	18359928	18360459	65.4847	38.8205	42.6484	26.0221	88.1155	40.6492	18360158	18360131	18360150	+	18.0328	2	19.4098	1	BS
chr1	18412783	18413092	49.8533	6.68322	39.2639	5.78691	47.3342	0	18412929	18412942	18412961	+	9.40984	1	9.40984	0	L
chr1	18610645	18611016	74.1486	42.124	58.1433	30.2116	83.0425	25.3827	18610834	18610640	18610659	-	11.8689	4	16.5902	1	BA
chr1	18793648	18793981	150.846	42.8611	130.942	36.2951	152.451	14.9107	18793856	18793855	18793874	-	11.6885	4	28.2787	1	BA
chr1	18976505	18977270	119.703	115.974	67.1737	51.2593	108.926	58.7365	18976889	18976906	18976925	-	13.0492	3	25.164	1	BS
chr1	19056274	19057070	188.025	102.078	141.018	74.9046	192.706	84.641	19056523	19056516	19056535	-	16.8852	3	23.9672	1	BA
chr1	19178846	19179372	170.574	173.588	137.723	129.815	163.919	165.027	19179211	19179206	19179225	-	21.4426	1	21.4426	1	BS
chr1	19205510	19206601	441.992	319.206	210.349	220.848	215.747	222.309	19205776	19205753	19205772	+	21.8689	3	39.1967	1	BS
chr1	19232912	19233144	38.5015	23.0411	32.0758	18.437	42.6198	14.7225	19233033	0	0	0	0	0	0	1	BS
chr1	19290097	19290587	137.836	73.4847	104.134	46.2228	128.05	47.3893	19290308	19290294	19290313	+	12.0492	2	16.2459	1	BA
chr1	19416956	19417217	28.5519	9.81774	22.6667	5.97452	26.1002	0	19417104	19417110	19417129	-	15.7049	2	22.7213	0	L
chr1	19577181	19577502	39.1111	35.3236	28.3235	25.1306	37.4555	22.8071	19577327	19577324	19577343	+	19.0492	3	22.8689	1	BS
chr1	19927200	19927462	28.0842	16.4854	21.2135	12.6422	16.8734	7.70899	19927360	19927313	19927332	-	7.47541	2	12.2459	0	L
chr1	20289791	20290086	74.3208	17.1107	59.3669	11.6104	76.3685	5.75119	20289947	20289939	20289958	-	15.5902	1	15.5902	0	L
chr1	20306222	20306494	34.7533	9.50494	28.7334	6.64667	30.1524	0	20306343	20306348	20306367	-	11.377	3	17.3278	0	L
chr1	20311333	20312147	165.395	107.842	116.765	68.9407	137.792	96.4965	20311695	20311686	20311705	+	19.6393	4	28.295	1	BS
chr1	20450114	20450627	129.43	24.8282	100.579	15.1981	117.705	2.77181	20450291	20450295	20450314	-	11.5082	3	18.1475	0	L
chr1	20513285	20514066	145.384	156.209	100.879	94.2048	129.074	129.413	20513909	20513904	20513923	-	24.377	4	31.1803	1	BS
chr1	20544298	20545167	281.456	256.765	211.781	194.221	184.656	181.146	20544717	20544709	20544728	-	16.8033	4	30.9181	1	BS
chr1	20554194	20554822	312.512	141.776	238.444	106.022	270.317	97.3333	20554590	20554591	20554610	-	19.3443	3	32.6394	1	BA
chr1	20612563	20613623	309.779	241.887	204.162	132.444	210.234	157.352	20612898	20612898	20612917	+	20.8361	4	42.6394	1	BS
chr1	20700000	20700393	105.056	11.8318	81.631	5.97452	86.4186	0	20700194	20700192	20700211	+	19.082	4	26.4918	0	L
chr1	20738580	20738814	35.3566	8.56173	30.5029	7.02189	30.6189	0	20738693	20738664	20738683	-	13.3934	3	30.1967	0	L
chr1	20751097	20751419	61.0294	13.1475	47.6589	9.03593	64.5849	3.72658	20751238	20751238	20751257	-	19.1967	2	21.7705	0	L
chr1	20762172	20762600	74.802	16.0085	49.417	10.6958	49.4324	2.84257	20762400	20762444	20762463	+	21.1311	2	26.4426	0	L
chr1	20801755	20802051	121.838	21.3733	103.561	17.8687	85.7601	5.51596	20801899	20801900	20801919	-	16.1148	3	20.9017	0	L
chr1	20880189	20880410	34.6206	7.63161	30.2293	5.17718	32.4281	0	20880292	20880274	20880293	+	12.9836	2	17.3443	0	L
chr1	20909488	20909858	64.1681	20.9198	45.8642	12.4388	44.5136	8.15137	20909668	20909652	20909671	-	7.27869	2	10.1639	0	L
chr1	20933285	20933818	158.226	26.108	121.497	15.068	108.248	11.4997	20933623	20933607	20933626	+	14.0328	1	14.0328	1	BA
chr1	20938989	20939502	148.105	72.1325	121.688	52.9712	103.171	53.0328	20939221	20939223	20939242	+	13.1148	5	26.0656	1	BA
chr1	20942903	20943507	204.105	51.7594	141.666	28.6117	155.997	23.4665	20943216	20943215	20943234	-	21.1311	5	37.6393	1	BA
chr1	20994409	20994721	31.9968	6.27938	24.5221	4.72126	24.6902	0	20994606	20994621	20994640	+	8.7377	2	12.0984	0	L
chr1	21080334	21080806	153.251	52.455	106.131	33.1426	91.9041	20.1846	21080610	21080477	21080496	-	12.0656	3	19.9181	1	BA
chr1	21101000	21101619	383.448	284.615	283.252	202.855	204.33	119.299	21101408	21101409	21101428	-	23.5738	5	40.4099	1	BA
chr1	21128582	21128922	65.1015	50.0916	47.1957	40.4146	60.7636	32.1499	21128793	21128763	21128782	+	18.1967	2	35.377	1	BS
chr1	21161479	21162239	352.255	348.061	276.362	242.343	235.531	190.267	21161994	21162001	21162020	-	19.7869	5	36.4427	1	BS
chr1	21166167	21166541	389.081	112.46	316.997	89.3884	216.193	54.8401	21166364	21166354	21166373	+	14.8525	3	18.8689	1	BA
chr1	21218201	21218819	395.152	123.036	305.261	73.872	153.921	38.758	21218581	21218565	21218584	+	20.1311	4	41.1638	1	BA
chr1	21271249	21272278	378.16	404.87	258.74	289.495	125.007	179.704	21271654	21271652	21271671	-	23.4262	6	52.6557	1	BS
chr1	21343936	21344671	266.042	182.545	209.302	139.773	163.233	117.941	21344502	21344503	21344522	-	22.1148	3	33.8525	1	BA
chr1	21394142	21394485	43.9648	4.58573	34.2583	3.52008	40.3563	0	21394349	21394348	21394367	-	19.5082	1	19.5082	0	L
chr1	21411125	21411798	329.032	112.349	250.069	69.7743	257.804	76.8884	21411399	21411386	21411405	+	17.3934	7	42.8852	1	BA
chr1	21460877	21461671	427.556	176.275	311.552	100.676	255.188	58.2094	21461286	21461273	21461292	+	23.1803	8	51.2295	1	BA
chr1	21521924	21522598	155.905	73.1744	113.45	53.7265	103.488	42.7957	21522238	21522230	21522249	-	16.3443	2	21.0492	1	BA
chr1	21983067	21983466	78.7694	20.7687	62.5094	13.812	74.8171	8.73111	21983253	21983257	21983276	-	14.8525	1	14.8525	0	L
chr1	22105452	22105860	129.576	18.6036	101.646	14.3045	134.944	6.8596	22105714	22105729	22105748	-	2.2623	2	3.37705	0	L
chr1	22268633	22269568	438.821	287.328	341.39	207.187	275.49	191.168	22269170	22269162	22269181	-	20.5246	4	26.7213	1	BA
chr1	22358297	22358565	72.1138	9.84636	65.8175	8.47585	70.2927	0	22358446	22358437	22358456	-	13.5082	3	24.4262	0	L
chr1	22377432	22378242	189.065	66.3398	121.695	33.781	115.926	13.9298	22377887	22377872	22377891	+	14.0328	2	15.5082	1	BA
chr1	22386219	22386975	166.667	36.6706	130.556	27.533	148.9	22.8071	22386550	22386542	22386561	-	16.7541	1	16.7541	1	BA
chr1	22487273	22487880	188.239	66.3245	135.613	45.5686	169.61	49.5277	22487489	22487500	22487519	-	19.459	2	22.2295	1	BA
chr1	22604390	22604998	89.9511	62.4789	60.3824	33.6379	85.4225	40.6492	22604513	22604491	22604510	+	23.0328	2	30.1312	1	BS
chr1	22756440	22756793	105.891	35.8188	81.4198	30.1309	107.163	39.2052	22756608	22756594	22756613	-	15.7705	3	30.0656	1	BA
chr1	23061753	23062546	300.738	317.849	215.968	213.369	268.879	169.106	23062185	23062179	23062198	-	16.7377	1	16.7377	1	BS
chr1	23114817	23115186	88.0242	17.8715	64.6639	13.9762	79.6244	5.4991	23115026	23114996	23115015	+	17.1148	1	17.1148	0	L
chr1	23140514	23140818	29.9903	9.9743	22.3496	7.38433	33.1923	7.70899	23140730	23140729	23140748	-	23.2623	2	28.4918	0	L
chr1	23168388	23168976	136.92	62.333	101.456	43.3125	119.613	57.1804	23168707	23168691	23168710	+	16.9508	1	16.9508	1	BA
chr1	23286682	23287157	106.173	17.4259	70.2144	9.72911	101.08	2.74866	23286958	23286984	23287003	-	17.1803	3	30.3279	0	L
chr1	23323987	23324551	93.797	34.9304	66.5912	20.2662	100.16	25.0819	23324441	23324425	23324444	+	14.8852	4	26.918	1	BA
chr1	23453158	23453436	40.811	17.1497	32.1994	14.0334	36.023	12.0943	23453303	23453274	23453293	+	14.9672	1	14.9672	1	BA
chr1	23495228	23495801	82.3352	15.8574	42.668	6.2273	66.5601	0	23495598	23495598	23495617	-	18.8852	1	18.8852	0	L
chr1	23610099	23610426	35.1775	14.888	26.5382	9.28871	48.8089	2.86503	23610219	23610216	23610235	+	19.4426	2	23.2459	0	L
chr1	23674913	23675556	85.0058	48.2576	51.6898	23.0514	88.1155	20.4413	23675171	23675144	23675163	+	8.60656	4	18.459	1	BS
chr1	23684448	23684890	121.924	51.8269	92.1762	41.1833	115.904	31.7752	23684656	23684646	23684665	+	21.3443	3	30.7377	1	BA
chr1	23705274	23706102	239.264	163.428	173.613	104.616	141.494	103.856	23705721	23705712	23705731	+	19.1803	5	41.377	1	BA
chr1	23762851	23763077	165.66	126.168	151.822	118.453	112.265	102.038	23762966	23762948	23762967	+	18.6885	7	43.3115	1	BS
chr1	23792667	23793279	329.953	229.987	245.836	172.691	238.058	107.537	23792953	23792941	23792960	-	22.7049	2	27.6229	1	BS
chr1	23818668	23818919	27.9401	3.4211	22.8613	2.50651	12.7986	0	23818789	23818787	23818806	-	12.6721	4	23.5082	0	L
chr1	23826856	23827666	299.632	330.89	208.645	204.74	228.198	165.221	23827279	23827259	23827278	+	20.459	4	34.9672	1	BS
chr1	23906007	23906701	62.1957	15.9981	35.8925	7.56919	89.8188	4.8223	23906278	23906270	23906289	+	16.541	1	16.541	0	L
chr1	23935454	23935661	31.7623	13.2388	27.5517	11.2403	13.2271	0	23935560	23935555	23935574	-	6.95082	2	8.39344	0	L
chr1	23959412	23959809	101.92	20.1383	52.1979	10.6958	35.5319	0	23959564	23959550	23959569	-	4.83607	3	9.59017	0	L
chr1	23995472	23995812	121.47	17.3452	100.906	10.7792	87.1799	0	23995631	23995619	23995638	-	17.4918	5	28.2787	0	L
chr1	24076309	24076515	34.2632	4.89059	34.2632	4.89059	30.6189	0	24076406	24076398	24076417	-	17.8525	2	23.5738	0	L
chr1	24134720	24135508	195.919	87.2319	142.744	59.6389	183.002	81.3075	24135054	24135059	24135078	-	15.6885	2	21.4098	1	BA
chr1	24136737	24137748	425.446	552.308	309.126	404.628	235.109	275.503	24137326	24137313	24137332	+	16.5082	4	34.1803	1	BS
chr1	24171312	24171842	196.795	94.3296	148.873	68.0603	154.386	85.9655	24171656	24171646	24171665	-	16.9672	1	16.9672	1	BA
chr1	24175186	24175463	102.125	17.788	85.2173	15.1981	89.1227	9.59815	24175304	24175299	24175318	-	11.7377	3	25.6558	0	L
chr1	24239164	24239608	63.8205	19.9479	46.152	10.5082	50.2248	0	24239489	24239467	24239486	+	17.2131	4	32.0328	0	L
chr1	24248852	24249745	246.404	97.5786	174.215	59.6703	200.446	86.317	24249324	24249324	24249343	-	18	3	25.0984	1	BA
chr1	24297382	24297733	66.7615	36.543	50.8803	30.6023	62.2963	29.413	24297592	24297586	24297605	-	13.9836	4	38.8196	1	BA
chr1	24300351	24301124	209.489	198.625	145.781	134.562	148.989	165.027	24300900	24300893	24300912	-	16.4262	4	25.1147	1	BS
chr1	24302526	24303223	339.837	148.973	248.478	101.856	234.112	84.0097	24302860	24302845	24302864	+	15.0656	3	18.3115	1	BA
chr1	24337480	24338043	223.223	98.5833	163.033	69.0521	160.708	54.2833	24337751	24337730	24337749	-	15.0492	7	48.8361	1	BA
chr1	24367343	24368126	222.194	145.195	170.476	106.111	180.795	99.1033	24367748	24367726	24367745	+	16.3607	1	16.3607	1	BA
chr1	24374834	24375227	135.952	31.311	115.937	25.8628	120.825	22.6218	24375101	24375102	24375121	-	16.4262	2	20.8196	1	BA
chr1	24378346	24378835	97.2785	19.3254	75.8033	11.4931	67.8218	6.71417	24378669	24378643	24378662	+	20.9672	2	23.9836	0	L
chr1	24633611	24634258	239.919	167.733	179.52	109.9	215.561	120.998	24633950	24633942	24633961	-	7.59016	2	9.34426	1	BA
chr1	24678491	24678729	117.761	38.7833	98.5354	27.1626	60.6176	15.5475	24678601	24678586	24678605	+	15.7377	3	21.4918	0	L
chr1	24716853	24717250	122.417	84.6257	84.1744	60.5818	117.498	47.4139	24717059	24717038	24717057	+	21.2623	2	33.2951	1	BS
chr1	24719675	24719951	36.8679	11.4776	29.1758	10.3937	40.3563	9.78332	24719815	24719815	24719834	+	14.2787	1	14.2787	0	L
chr1	24901083	24901659	228.201	141.633	178.35	113.456	162.83	128.173	24901476	24901457	24901476	+	24.6885	3	36.2623	1	BA
chr1	25237114	25237471	39.5244	14.5573	27.6218	8.58276	22.8993	3.8276	25237279	25237268	25237287	+	7.2623	3	14.8852	0	L
chr1	25510108	25510948	274.339	269.908	203.62	180.579	200.28	200.157	25510520	25510501	25510520	+	18.4262	3	26.836	1	BS
chr1	25516545	25516775	27.1553	6.12832	24.2579	4.75781	20.4394	0	25516650	25516624	25516643	-	18.9836	2	21.377	0	L
chr1	25616719	25617246	45.5946	31.6786	28.7166	16.3058	58.5934	20.2694	25617133	25617149	25617168	-	18.8689	1	18.8689	1	BS
chr1	25696668	25697287	171.857	117.641	138.444	97.5445	164.922	101.535	25696931	25696916	25696935	-	18.2459	2	23.3443	1	BA
chr1	25826614	25827315	173.946	126.06	106.766	74.152	106.239	91.9729	25826985	25826961	25826980	-	14.8852	1	14.8852	1	BS
chr1	25885050	25885616	107.911	18.1112	75.8	12.7984	105.404	7.66934	25885249	25885254	25885273	-	16.8852	1	16.8852	0	L
chr1	26524536	26525013	80.8358	19.5103	52.596	9.61185	65.1613	2.74866	26524679	26524656	26524675	+	12.623	3	14.7378	0	L
chr1	26899823	26900319	89.5507	67.7913	47.4163	41.087	74.0089	28.5801	26900097	26900091	26900110	-	20.2131	10	57.5409	1	BS
chr1	26902373	26902647	30.9234	15.7402	24.5811	11.0189	34.6517	5.6569	26902505	26902486	26902505	+	22.7377	2	28.3606	0	L
chr1	27307415	27307706	34.5571	13.3378	27.8428	13.3378	27.9923	7.70899	27307589	27307632	27307651	+	17.1148	1	17.1148	0	L
chr1	27900310	27900769	77.6179	42.3272	49.9775	23.8487	51.2609	25.4058	27900463	27900455	27900474	+	20.6721	3	27.1475	1	BA
chr1	28431208	28431427	22.3634	4.12981	20.999	4.12981	18.0445	0	28431327	28431277	28431296	+	15.082	2	20.4591	0	L
chr1	28629213	28629463	28.3024	3.50181	23.2045	3.02761	25.4182	0	28629306	28629311	28629330	-	16.3934	2	19.3442	0	L
chr1	29160170	29160430	25.3606	6.88911	21.2917	5.19546	18.0445	0	29160276	29160258	29160277	+	1.93443	1	1.93443	0	L
chr1	29253979	29254309	51.3806	25.6465	40.3263	18.0487	41.824	14.532	29254111	29254098	29254117	-	5.59016	4	14.1803	1	BA
chr1	29846724	29846942	26.0184	7.56126	20.0498	4.98957	10.1406	0	29846856	29846825	29846844	-	5.65574	3	14.1476	0	L
chr1	30145101	30145324	25.8075	1.96196	22.5189	1.96196	26.3379	0	30145199	30145198	30145217	-	14.1475	1	14.1475	0	L
chr1	30259305	30260072	164.845	92.4636	111.634	47.5516	141.479	63.453	30259753	30259728	30259747	-	18.7541	3	29.4426	1	BA
chr1	30503294	30503545	47.8205	7.44401	42.4462	7.13914	40.3563	0	30503426	30503428	30503447	-	16.3279	1	16.3279	0	L
chr1	30584619	30585528	198.98	206.063	146.046	151.349	214.173	180.165	30585052	30585036	30585055	-	18	1	18	1	BS
chr1	30596153	30596657	103.659	44.2371	81.6949	34.3673	108.926	30.7749	30596306	30596295	30596314	-	19.9344	2	23.6393	1	BA
chr1	30696303	30696705	119.19	21.7616	90.9074	14.4686	97.1222	9.78332	30696531	30696532	30696551	-	18.459	2	22.0492	0	L
chr1	30700375	30700788	103.638	10.3075	88.6206	9.24181	111.29	5.34012	30700599	30700571	30700590	+	17.459	2	21.8361	0	L
chr1	30740875	30741217	108.022	14.3955	93.0477	11.9411	135.777	8.20558	30741031	30741085	30741104	+	13.7049	6	40.6885	0	L
chr1	30778437	30779562	317.038	392.572	224.549	255.536	222.08	226.649	30778846	30778845	30778864	+	23.0492	4	28.2295	1	BS
chr1	30780090	30780902	234.532	162.324	173.6	120.88	188.792	146.406	30780454	30780447	30780466	+	16.377	6	31.8688	1	BS
chr1	30920749	30921138	127.257	102.339	78.8924	63.5994	68.0871	77.4718	30920980	30920943	30920962	+	19.7213	7	62.7213	1	BS
chr1	30930720	30931311	121.08	21.256	78.1435	10.8182	84.6082	3.81942	30931050	30931027	30931046	-	17.4754	1	17.4754	0	L
chr1	30943594	30943892	59.776	11.8759	45.4132	9.84361	46.9081	0	30943767	30943766	30943785	-	16.6393	3	32.3442	0	L
chr1	30948271	30948893	191.138	38.6871	132.933	20.7115	146.857	12.3419	30948524	30948514	30948533	-	15.2951	5	25.3771	1	BA
chr1	31153090	31153343	29.8817	6.51389	25.1184	4.48157	20.392	0	31153204	31153195	31153214	-	16.9508	1	16.9508	0	L
chr1	31153920	31154333	182.077	17.2304	150.663	12.8791	172.13	6.38316	31154168	31154163	31154182	-	15.7377	1	15.7377	0	L
chr1	31210042	31210493	179.545	112.188	142.089	99.0871	147.195	110.377	31210318	31210304	31210323	+	15.5738	1	15.5738	1	BA
chr1	31337044	31337650	81.5699	23.5308	47.9034	9.53115	74.7159	6.71417	31337281	31337291	31337310	-	21.459	2	27.3934	0	L
chr1	31891906	31892315	94.2847	13.7599	76.1509	7.61609	91.0575	0	31892086	31892062	31892081	+	19.623	4	25.5574	0	L
chr1	31995880	31996370	79.5359	33.992	61.3595	25.8314	69.8012	22.5392	31996032	31996038	31996057	-	19.4426	4	40.6557	1	BA
chr1	32174540	32174914	35.0081	15.7012	21.4769	9.81256	18.5965	5.75119	32174706	32174690	32174709	+	18.5082	2	21.5738	0	L
chr1	32700011	32700603	142.149	69.1597	103.661	44.0498	116.032	54.0933	32700330	32700330	32700349	-	16.9508	4	31.3442	1	BA
chr1	32964401	32965612	280.115	481.125	198.221	327.433	225.196	208.291	32965178	32965166	32965185	+	25.2295	7	46.3607	1	BM
chr1	33022704	33023325	173.285	192.142	124.271	132.915	105.299	135.417	33023047	33023042	33023061	-	16.8033	1	16.8033	1	BS
chr1	33203528	33203808	32.5002	15.5784	25.9866	11.5373	31.6164	3.84022	33203697	33203668	33203687	-	9.27869	2	11.6557	0	L
chr1	33296227	33296515	40.7162	6.58149	34.5815	5.6331	38.9004	0	33296364	33296327	33296346	+	15.1639	2	17.1967	0	L
chr1	33536466	33537274	172.379	110.867	118.081	66.8405	110.696	69.8488	33536810	33536802	33536821	-	20.4918	3	26.459	1	BA
chr1	33565617	33566275	497.777	86.9705	370.34	65.8656	243.702	39.0458	33565944	33565919	33565938	+	11.623	4	30.5246	1	BA
chr1	33640685	33640973	30.774	10.0705	20.3897	5.14338	15.307	0	33640834	33640820	33640839	+	19.0164	2	23	0	L
chr1	33662934	33663625	150.547	36.353	99.3803	22.7572	149.464	35.3689	33663364	33663340	33663359	+	13.1639	2	15.9344	1	BA
chr1	33672538	33672987	212.814	33.0016	175.047	24.862	169.381	18.7284	33672693	33672666	33672685	+	16.9508	5	38.3115	1	BA
chr1	33684363	33684850	106.167	63.9039	68.6856	43.8826	62.0139	25.3417	33684660	33684655	33684674	+	21.9016	2	24.5573	1	BA
chr1	33702415	33702624	24.6881	2.57169	21.4118	2.57169	18.0445	0	33702512	33702490	33702509	-	12.3279	1	12.3279	0	L
chr1	33727415	33727758	35.1514	7.63161	27.8253	3.82495	22.4815	0	33727518	33727511	33727530	-	12.8361	2	13.7213	0	L
chr1	33728105	33728420	37.6544	6.14385	25.698	3.68942	14.6911	0	33728283	33728274	33728293	+	9.11475	2	13.0164	0	L
chr1	33739152	33739760	436.568	257.163	339.205	192.389	177.59	131.236	33739542	33739536	33739555	-	23.2131	3	33.3606	1	BA
chr1	33742542	33743293	542.434	183.509	413.742	135.663	245.224	95.4302	33743029	33743021	33743040	-	21.0984	9	59.4755	1	BA
chr1	33846830	33847285	86.474	15.4015	56.1108	10.0705	83.7999	5.75119	33847027	33847002	33847021	+	15.7541	2	17.4098	0	L
chr1	33875420	33876292	387.13	307.791	280.844	222.097	188.076	149.187	33875885	33875877	33875896	-	22.2623	3	37.9181	1	BS
chr1	33892413	33893606	356.771	391.721	202.33	228.562	208.646	226.321	33892954	33892953	33892972	+	24.1475	6	49.6393	1	BS
chr1	33907530	33907749	104.298	33.2751	92.6639	27.8634	58.2818	17.0755	33907630	33907638	33907657	-	13.7705	10	53.0656	0	L
chr1	33943930	33944645	340.03	60.4825	259.845	48.1451	246.699	22.4185	33944168	33944163	33944182	-	8.67213	4	23.3279	1	BA
chr1	33947945	33948256	92.7741	12.3243	68.5093	10.1564	44.9523	0	33948082	33948075	33948094	-	14.9016	2	16.6065	0	L
chr1	33964531	33965165	198.89	29.586	129.502	16.1309	94.5947	6.95321	33964796	33964792	33964811	-	14.6885	5	27.9508	0	L
chr1	33966095	33966892	302.433	177.589	194.525	91.8563	166.933	70.3696	33966528	33966518	33966537	-	22.8197	2	26.3771	1	BA
chr1	34005617	34006010	156.703	20.8625	114.783	11.8135	79.5435	0	34005840	34005817	34005836	+	10.9344	6	25.4426	0	L
chr1	34011062	34011286	83.239	11.8004	65.9059	9.36423	28.408	0	34011175	34011254	34011273	+	11.8525	7	37.6394	0	L
chr1	34049690	34050001	42.3171	7.93923	33.7812	4.90887	35.6516	0	34049809	34049802	34049821	-	18.459	2	22.7541	0	L
chr1	34061112	34061447	210.467	70.4592	173.387	52.3532	177.562	43.3815	34061319	34061259	34061278	+	8.14754	3	17.1803	1	BA
chr1	34068294	34068937	445.64	298.974	351.274	214.226	251.539	160.299	34068527	34068515	34068534	-	21.0492	1	21.0492	1	BA
chr1	34093269	34094282	329.595	155.508	216.858	88.748	202.608	83.4237	34093850	34093844	34093863	+	8.90164	3	17.4426	1	BA
chr1	34097661	34097957	29.0924	9.23663	22.6736	5.90416	18.875	0	34097792	34097793	34097812	+	11.4098	3	20.7049	0	L
chr1	34164534	34165382	281.894	150.701	186.17	98.415	197.312	105.133	34164844	34164836	34164855	-	19.1639	6	41.6393	1	BA
chr1	34189857	34190519	482.035	265.342	341.778	184.312	245.86	181.12	34190151	34190133	34190152	+	23.1967	5	35.3278	1	BA
chr1	34201236	34202043	149.933	62.3772	83.8332	29.4039	95.3791	31.2688	34201664	34201644	34201663	+	18.4918	3	22	1	BA
chr1	34218134	34218880	490.22	438.724	362.452	339.293	220.303	231.378	34218526	34218502	34218521	+	26.9672	4	39.7213	1	BS
chr1	34290821	34291724	151.32	32.3453	58.6342	10.9824	65.5896	0	34291018	34291001	34291020	-	13.5082	6	48.541	0	L
chr1	34409904	34410218	119.72	15.774	100.152	13.4368	132.025	0	34410072	34410063	34410082	-	20.9508	3	25.4426	0	L
chr1	34441989	34442292	38.0488	7.63436	25.4363	3.96048	14.5316	0	34442190	34442166	34442185	+	13.5738	1	13.5738	0	L
chr1	34443176	34443413	33.945	12.0949	24.3576	8.76244	14.4019	0	34443322	34443300	34443319	+	4.29508	2	7.67213	0	L
chr1	34462785	34463402	387.219	362.818	286.147	236.787	110.053	109.945	34463021	34462995	34463014	+	18.541	3	21.0328	1	BS
chr1	34485893	34486250	200.997	25.2893	157.097	17.5066	118.057	7.02388	34486056	34486039	34486058	+	9.4918	7	34.8525	0	L
chr1	34487434	34487702	55.7336	17.887	46.6718	12.7905	77.9975	4.61857	34487579	34487597	34487616	-	17.7213	1	17.7213	0	L
chr1	34511106	34511570	465.395	291.85	374.289	230.411	264.476	160.748	34511259	34511250	34511269	+	20.1803	4	33.0655	1	BA
chr1	34513162	34513407	31.7135	6.49836	26.2288	4.99232	26.1002	0	34513266	34513253	34513272	+	15.6066	1	15.6066	0	L
chr1	34516031	34516371	34.3894	12.8298	20.1177	6.6677	18.2719	0	34516161	34516209	34516228	-	18.5738	3	24.9345	0	L
chr1	34541159	34541754	153.903	41.0736	102.969	24.4868	97.6876	12.6474	34541369	34541372	34541391	+	18.5738	6	43.164	1	BA
chr1	34584110	34584341	43.6654	11.0658	37.562	8.66346	25.7666	0	34584221	34584203	34584222	-	19.4426	4	27.5901	0	L
chr1	34602150	34602737	349.606	153.639	286.834	117.646	159.749	74.4488	34602546	34602555	34602574	-	24.8689	7	45.0492	1	BA
chr1	34642238	34643045	565.84	806.311	429.926	591.859	282.345	275.158	34642641	34642633	34642652	+	17.0492	7	49.1476	1	BS
chr1	34664712	34665185	78.5566	15.4143	55.4372	9.22354	62.391	0	34665015	34665015	34665034	-	5.7541	3	9.7541	0	L
chr1	34700626	34701169	332.808	118.866	250.059	81.614	173.803	40.6492	34700870	34700868	34700887	-	25.1639	9	57.8524	1	BA
chr1	34738179	34739044	411.171	551.103	281.811	345.142	196.769	227.251	34738565	34738541	34738560	+	26.1311	6	41.3278	1	BM
chr1	34775471	34776008	111.34	51.5221	89.0777	41.4698	91.0121	31.5887	34775723	34775715	34775734	-	16.7049	3	24.9344	1	BA
chr1	34776265	34776854	80.9549	34.5156	49.2961	20.06	45.9879	15.8504	34776654	34776613	34776632	+	19.9672	2	21.0983	1	BA
chr1	34791779	34792066	70.2898	13.502	57.6215	8.07201	53.2729	0	34791953	34791938	34791957	+	21.1148	2	22.6558	0	L
chr1	34798466	34798812	49.7732	31.449	32.6224	18.674	26.7986	10.7048	34798664	34798662	34798681	+	15.8852	4	21.9508	1	BS
chr1	34866928	34867874	491.391	264.719	305.577	181.787	260.136	120.169	34867372	34867339	34867358	+	21.1311	4	34.9508	1	BA
chr1	34891653	34891919	66.4729	9.42424	54.3106	6.66494	62.8563	0	34891754	34891746	34891765	+	13.1967	4	21.4426	0	L
chr1	34893870	34894104	39.0453	19.4399	27.7634	11.9777	17.4	0	34893980	34893965	34893984	+	14.3443	2	18.4099	0	L
chr1	34896908	34897327	143.422	46.3008	121.896	37.619	159.683	31.4714	34897096	34897107	34897126	-	17.1803	3	22.9344	1	BA
chr1	34912016	34912325	86.1485	18.3301	67.8515	11.798	42.7422	0	34912176	34912178	34912197	-	10.9016	5	26.2295	0	L
chr1	34961575	34962011	67.786	46.1628	48.3358	34.3648	38.1945	22.0599	34961851	34961841	34961860	-	20.1148	3	25.9509	1	BS
chr1	34988222	34988699	91.7731	42.0844	66.4923	24.4164	60.8354	9.15461	34988394	34988394	34988413	+	6.68852	2	10.3115	0	L
chr1	35032587	35033020	139.009	27.1629	107.098	18.7495	125.176	13.0893	35032813	35032795	35032814	+	15.9672	2	17.1147	1	BA
chr1	35056013	35056226	25.339	10.2502	22.9256	8.76244	25.4182	0	35056103	35056110	35056129	+	19.6557	4	33.6065	0	L
chr1	35266667	35266976	120.383	19.1037	100.154	13.6399	143.537	3.74479	35266831	35266826	35266845	-	19.3279	3	31.8852	0	L
chr1	35385059	35386069	546.16	633.041	412.745	449.988	233.405	233.814	35385557	35385551	35385570	-	21.4262	5	30.4918	1	BS
chr1	35387927	35388769	314.695	239.41	227.73	166.74	184.594	140.238	35388360	35388349	35388368	+	11.3443	4	19.541	1	BS
chr1	35392428	35392844	91.4931	23.6922	69.3914	16.0423	91.0518	4.72466	35392617	35392606	35392625	+	16.082	5	40.1312	0	L
chr1	35447295	35447757	77.064	16.1309	50.722	10.5602	62.4741	3.38224	35447534	35447531	35447550	-	16.9016	6	39.541	0	L
chr1	35465037	35465408	75.2367	13.0174	58.4995	7.09499	71.6454	0	35465281	35465278	35465297	-	17.0984	3	21.6066	0	L
chr1	35478303	35478726	236.421	164.078	199.459	143.408	212.593	170.73	35478444	35478436	35478455	-	18.1803	3	20.2295	1	BS
chr1	35495348	35495732	60.4195	12.8974	47.4549	8.76762	57.7215	0	35495549	35495535	35495554	-	10.6721	2	17.6393	0	L
chr1	35715634	35716504	366.967	448.769	233.157	247.822	150.469	166.95	35716144	35716130	35716149	-	17.7377	8	39.9344	1	BS
chr1	35726679	35727068	234.432	162.988	202.96	147.857	140.144	83.2882	35726807	35726793	35726812	+	19.7049	4	26.0492	1	BA
chr1	35765617	35765962	84.5651	16.1595	65.18	11.269	71.184	0	35765794	35765773	35765792	+	15.6393	8	45.4753	0	L
chr1	35839322	35840148	554.094	254.02	324.571	154.267	296.961	114.862	35839664	35839684	35839703	+	19.6557	4	39.459	1	BA
chr1	35846220	35847116	313.108	168.256	229.409	103.258	209.381	73.8869	35846742	35846730	35846749	-	15.7705	5	26.5082	1	BA
chr1	36010200	36010520	85.5816	20.5787	65.4752	17.3973	64.4491	6.95618	36010330	36010343	36010362	-	18.5246	4	27.5082	0	L
chr1	36064866	36065246	438.795	58.2546	345.148	36.7955	196.014	19.012	36065079	36065062	36065081	-	12.4098	5	23.377	1	BA
chr1	36134268	36134932	435.081	310.249	362.502	237.854	239.645	189.713	36134799	36134797	36134816	-	15.8197	3	26.9672	1	BA
chr1	36145126	36145473	82.4846	12.6577	65.6136	7.63161	69.8275	0	36145255	36145231	36145250	+	16.9508	1	16.9508	0	L
chr1	36149338	36149804	230.442	31.7459	176.701	20.5759	121.242	9.53756	36149605	36149601	36149620	-	9.98361	1	9.98361	0	L
chr1	36224694	36225086	35.6582	8.19444	21.2033	4.18189	26.0302	0	36224862	36224850	36224869	+	13.8033	2	15.2131	0	L
chr1	36252557	36253405	484.051	509.316	356.52	341.648	298.364	224.116	36253020	36253004	36253023	-	18.8689	7	48.8525	1	BS
chr1	36254563	36255022	365.1	56.4151	269.774	35.4405	168.815	17.9571	36254816	36254810	36254829	-	12.9672	4	28.8197	0	L
chr1	36256133	36256722	131.705	37.4884	62.2765	13.085	48.9023	3.2119	36256440	36256432	36256451	+	23.5246	6	37.1639	0	L
chr1	36277193	36277934	517.472	550.939	385.908	382.787	262.675	217.471	36277463	36277453	36277472	-	20.1803	12	52.7213	1	BS
chr1	36279010	36279854	444.804	500.483	327.433	364.108	313.501	207.007	36279394	36279385	36279404	-	25.459	8	59.6885	1	BS
chr1	36321770	36322137	156.561	24.1509	119.297	14.9611	102.329	0	36321972	36321959	36321978	-	13.3607	2	14.7541	0	L
chr1	36324062	36324387	167.226	33.2675	135.289	23.2987	82.0044	8.54855	36324229	36324213	36324232	+	16.2787	2	17.7213	0	L
chr1	36454416	36454982	328.986	93.0547	248.049	63.2211	279.923	43.9233	36454618	36454604	36454623	+	18.7705	9	46.3279	1	BA
chr1	36492516	36492724	78.8168	7.73577	69.3414	4.28087	36.5724	0	36492619	36492611	36492630	-	17.1639	5	30.377	0	L
chr1	36496851	36497073	33.708	5.00785	28.1965	4.70298	17.9682	0	36496969	36496943	36496962	-	14.6557	3	18.2459	0	L
chr1	36501055	36501836	555.331	503.399	422.72	355.904	219.115	173.161	36501484	36501476	36501495	-	15.0656	8	47.3934	1	BS
chr1	36511222	36511685	376.061	89.2373	258.201	59.1744	159.652	27.8791	36511489	36511471	36511490	-	11.5246	3	22.0164	1	BA
chr1	36513589	36514075	290.181	38.9371	228.479	30.034	175.134	13.6418	36513913	36513897	36513916	+	16.377	3	25.8524	1	BA
chr1	36545859	36546142	107.373	20.1693	87.6413	14.2314	50.667	0	36546027	36546012	36546031	+	7.09836	4	13.1967	0	L
chr1	36547228	36547588	540.762	121.28	426.024	91.4493	161.528	51.4225	36547401	36547382	36547401	+	16.5574	6	35.3771	1	BA
chr1	36551932	36552101	37.4883	6.61287	31.7004	4.6509	10.4202	0	36552034	36552013	36552032	+	16.0164	4	33.3443	0	L
chr1	36557029	36557405	231.701	125.59	156.557	60.8887	98.5011	37.0928	36557241	36557248	36557267	-	16.7705	3	23.2787	1	BS
chr1	36615804	36616403	217.12	36.4827	162.845	21.2012	186.819	8.64289	36616173	36616162	36616181	-	17.8852	8	33.0491	0	L
chr1	36634934	36635370	421.831	126.191	331.565	94.7687	145.738	72.4792	36635152	36635132	36635151	-	18.3607	7	36.705	1	BA
chr1	36664500	36664829	50.067	11.8318	34.3841	6.27938	33.8017	0	36664625	36664620	36664639	-	17.6393	4	27.1967	0	L
chr1	36683889	36684539	456.74	84.5082	314.994	63.9946	210.375	31.8564	36684279	36684316	36684335	-	16.3443	5	42.2296	1	BA
chr1	36709305	36709500	60.0072	16.8369	50.3121	13.0302	14.221	0	36709423	36709403	36709422	+	18.0656	4	30.7541	0	L
chr1	36737111	36737907	384.677	346.334	282.91	242.268	275.72	228.264	36737510	36737498	36737517	+	24.082	6	58.164	1	BS
chr1	36744490	36744933	387.583	185.36	302.26	135.153	162.258	100.548	36744795	36744782	36744801	-	20.8197	6	43.8525	1	BA
chr1	36746218	36746850	474.899	293.132	356.804	206.427	252.885	112.094	36746652	36746651	36746670	-	17.1967	5	32.5246	1	BA
chr1	36758623	36758865	72.6092	15.6305	53.9776	13.3116	26.3736	0	36758733	36758727	36758746	+	4.45902	2	5.5082	0	L
chr1	36784629	36785202	448.552	416.136	339.969	305.88	220.096	170.279	36784835	36784820	36784839	+	21.2951	5	48.6558	1	BS
chr1	36786398	36787267	448.796	208.709	309.899	141.916	229.124	107.812	36786592	36786575	36786594	+	16.082	7	55.2295	1	BA
chr1	36823640	36823870	39.6925	8.17617	33.1076	6.61805	44.4669	0	36823753	36823737	36823756	+	16.2131	1	16.2131	0	L
chr1	36824568	36825098	82.1713	14.3121	55.0205	6.71702	55.8704	0	36824891	36824880	36824899	-	11.5902	3	21.3935	0	L
chr1	36833135	36833474	50.1322	13.502	37.9776	7.2564	34.0247	0	36833258	36833254	36833273	-	13.8361	3	21.4754	0	L
chr1	36847970	36848394	155.083	35.2453	120.93	28.7938	134.992	14.7525	36848236	36848220	36848239	+	14.4918	2	25.6557	1	BA
chr1	36929961	36930322	85.245	15.0418	63.716	9.59358	49.7451	0	36930203	36930178	36930197	+	10.623	4	17.8853	0	L
chr1	36933037	36933449	46.8489	9.74463	22.0358	4.39812	17.3583	0	36933332	36933243	36933262	-	19.0328	5	30.7705	0	L
chr1	36937723	36937991	28.6858	5.97452	23.8712	3.35075	14.4408	0	36937827	0	0	0	0	0	0	0	L
chr1	36944057	36944286	47.2059	12.0949	37.2075	6.7822	26.2515	0	36944160	36944079	36944098	-	3.36066	1	3.36066	0	L
chr1	37098768	37099002	36.8607	7.42848	27.9312	6.53216	24.1184	0	37098888	37098884	37098903	+	16.6393	2	18.9836	0	L
chr1	37132347	37132858	62.8285	14.4973	39.3273	5.33099	40.2941	0	37132623	37132380	37132399	+	16.7049	4	37.9344	0	L
chr1	37151845	37152319	135.261	19.849	101.786	12.147	160.281	5.94158	37152078	37152070	37152089	-	13.9508	3	19.7705	0	L
chr1	37194263	37195053	192.026	78.4246	124.149	42.4655	138.945	40.7343	37194758	37194743	37194762	+	19.3443	3	27.8525	1	BA
chr1	37211829	37212093	33.3482	11.5086	25.2112	7.17569	17.2851	0	37211943	37211950	37211969	-	20.9508	2	23.3442	0	L
chr1	37250330	37251292	447.873	352.48	309.099	217.807	208.017	225.077	37250858	37250857	37250876	-	23.9672	5	50.2951	1	BS
chr1	37254762	37255004	30.3543	14.5493	24.6255	8.17099	20.5791	0	37254879	37254871	37254890	-	19.2951	5	38.3115	0	L
chr1	37258413	37258944	241.955	73.7396	179.113	44.6982	192.391	27.5969	37258657	37258633	37258652	+	17.1148	1	17.1148	1	BA
chr1	37272307	37273427	451.013	286.218	293.965	173.853	235.693	158.702	37272672	37272658	37272677	+	21.1639	6	53.0983	1	BA
chr1	37328987	37329557	127.247	114.827	83.6394	69.8705	96.1564	67.6449	37329348	37329328	37329347	+	10.3279	4	20.9836	1	BS
chr1	37401436	37402207	361.876	193.629	260.822	134.368	235.555	93.2265	37401867	37401858	37401877	-	21.3607	3	25.2132	1	BA
chr1	37419053	37420188	655.87	440.24	312.055	205.792	212.574	133.206	37419703	37419593	37419612	+	8.5082	19	59.7049	1	BA
chr1	37448202	37448986	345.444	257.057	257.114	178.882	186.211	179.049	37448567	37448545	37448564	+	21.082	10	60.541	1	BS
chr1	37466689	37467080	55.8541	8.09029	44.538	5.31271	56.6998	0	37466824	37466790	37466809	+	16.9508	2	19.1639	0	L
chr1	37471848	37472097	35.4469	4.05945	28.0573	1.79263	14.3141	0	37471952	37471937	37471956	+	14.2787	2	18.623	0	L
chr1	37479114	37479499	142.363	18.885	114.52	13.2675	151.126	0	37479280	37479269	37479288	+	13.8361	3	21.7541	0	L
chr1	37538682	37539021	31.2486	3.38455	21.0572	1.6571	14.0098	0	37538924	37538878	37538897	-	16.9508	3	22.9344	0	L
chr1	37634384	37635049	247.627	217.903	166.143	138.915	166.496	101.185	37634860	37634834	37634853	-	22.377	2	30.6393	1	BS
chr1	37635770	37636794	358.328	182.788	192.776	95.2618	147.608	92.6899	37636365	37636355	37636374	-	17.7377	7	52.4918	1	BA
chr1	37638947	37639736	379.197	206.876	275.121	137.954	203.001	123.128	37639365	37639351	37639370	-	20.5246	8	44.1967	1	BA
chr1	37641846	37642348	60.816	10.1199	37.9979	5.36479	31.1297	0	37642123	37642123	37642142	+	21.1311	3	32.1967	0	L
chr1	37653835	37654412	154.062	189.499	98.6687	129.692	137.76	84.33	37654197	37654197	37654216	-	22.0656	2	25.082	1	BS
chr1	37675311	37675965	336.57	82.1399	252.957	51.6731	197.004	28.6165	37675642	37675636	37675655	-	14.1803	5	26.7377	1	BA
chr1	37678202	37679011	452.356	376.276	343.413	257.022	247.443	124.219	37678599	37678584	37678603	+	25.377	7	62.6885	1	BS
chr1	37690542	37691117	129.769	15.5057	87.0062	6.94119	78.9841	0	37690870	37690843	37690862	+	19.9672	2	22.4262	0	L
chr1	37705129	37705468	96.8845	40.3159	78.4345	37.0172	83.0258	31.2819	37705320	37705296	37705315	-	12.8361	1	12.8361	1	BA
chr1	37708245	37708807	170.969	28.2858	126.626	15.258	98.7321	6.80569	37708474	37708466	37708485	-	19.2951	7	59.459	0	L
chr1	37759490	37759716	31.1904	7.10534	27.6498	6.32628	29.2987	0	37759592	37759610	37759629	-	15.4262	3	19.9672	0	L
chr1	37802365	37802621	55.5536	6.51389	50.1793	5.92244	60.7636	0	37802489	37802478	37802497	-	20.0984	4	33.6886	0	L
chr1	37867113	37867475	370.025	171.91	311.873	149.046	288.109	157.375	37867256	37867255	37867274	-	19.3279	2	22.082	1	BA
chr1	37901775	37902155	71.1209	12.1991	54.7636	6.54769	52.132	0	37901943	37901912	37901931	+	16.9672	2	20.2131	0	L
chr1	37903100	37903554	131.346	14.2835	95.5645	9.51012	91.9041	3.72658	37903353	37903350	37903369	+	20.2623	5	34.2131	0	L
chr1	37931682	37932185	146.435	22.8428	79.085	13.7051	104.873	0	37932018	37932015	37932034	+	11.6721	6	35.3606	0	L
chr1	37965559	37965909	114.888	19.6275	84.8675	11.6442	51.9074	0	37965725	37965722	37965741	-	10.8033	6	37.3279	0	L
chr1	37985574	37986173	539.59	204.481	430.765	162.552	302.014	124.376	37985955	37985948	37985967	-	21.3934	6	39.8196	1	BA
chr1	38052098	38052451	30.9018	8.52793	24.4126	5.78691	21.1671	0	38052320	38052318	38052337	+	7.06557	1	7.06557	0	L
chr1	38130021	38130347	59.1929	49.6953	44.9554	35.107	55.3013	36.1718	38130151	38130121	38130140	-	22.082	8	42.2787	1	BS
chr1	38185192	38186146	529.663	478.325	408.988	365.812	339.254	231.378	38185708	38185686	38185705	+	22.8689	6	40.9017	1	BS
chr1	38202720	38203225	199.483	33.0668	139.721	18.6192	212.228	8.2188	38202982	38202952	38202971	+	15.459	7	34.918	0	L
chr1	38252589	38253342	328.087	356.2	240.262	262.955	197.278	191.534	38252898	38252880	38252899	+	18.541	5	31.1148	1	BS
chr1	38264647	38265005	90.5081	43.7473	65.2847	33.4423	93.4252	31.1518	38264796	38264792	38264811	-	2.63934	1	2.63934	1	BA
chr1	38307159	38307609	153.254	73.7527	98.5295	47.2281	108.959	17.5684	38307415	38307414	38307433	-	12.4754	2	14.3115	1	BA
chr1	38392868	38393306	102.072	16.2637	81.3441	12.8791	104.702	6.24267	38393123	38393110	38393129	+	17.541	1	17.541	0	L
chr1	38569733	38570082	41.7388	11.9125	31.4908	11.1334	47.3342	0	38569893	38569869	38569888	+	1.68852	2	2.67213	0	L
chr1	38639732	38640034	44.5824	12.1287	32.3253	7.37365	36.9066	0	38639856	38639833	38639852	-	15.6393	4	25.3114	0	L
chr1	38654956	38655311	146.754	49.0832	118.442	39.7214	130.457	35.2017	38655154	38655158	38655177	+	14.377	4	28.5737	1	BA
chr1	38711384	38711742	50.7774	20.3807	33.194	13.6089	33.7617	10.1619	38711596	38711578	38711597	+	13.5246	5	48.3443	1	BA
chr1	38720111	38720705	332.321	158.71	254.734	117.107	191.892	70.6779	38720499	38720475	38720494	+	17.1311	2	21.4262	1	BA
chr1	38767734	38768478	299.445	314.103	215.045	220.407	201.721	127.189	38768071	38768050	38768069	-	23.1148	3	28.0164	1	BS
chr1	38769727	38770464	368.002	247.908	286.727	180.688	225.844	164.53	38770065	38770052	38770071	-	22.3115	7	36.8525	1	BA
chr1	38778178	38778613	121.282	51.629	83.622	38.4788	121.905	24.2554	38778473	38778474	38778493	-	13.0656	5	26.7869	1	BA
chr1	38787382	38787902	255.762	60.9594	201.113	39.9041	152.583	34.0561	38787635	38787633	38787652	-	13.8361	4	23.2951	1	BA
chr1	38788738	38789578	301.281	180.404	212.828	105.33	196.349	119.466	38789136	38789134	38789153	+	19.5082	2	25.4918	1	BA
chr1	38799190	38799837	364.341	126.933	288.731	97.221	322.967	75.5665	38799547	38799526	38799545	+	20.5902	4	40.623	1	BA
chr1	38834741	38835267	221.432	24.8258	162.936	17.6839	198.209	8.65016	38835090	38835079	38835098	+	19.5082	2	24.6721	0	L
chr1	38855843	38856767	438.404	436.679	324.87	308.219	250.782	261.173	38856390	38856382	38856401	-	21.3279	9	59.2951	1	BS
chr1	38862027	38862639	357.238	105.121	272.643	75.0139	296.987	58.0481	38862419	38862398	38862417	+	18.5246	6	43.8361	1	BA
chr1	38919840	38920083	29.32	5.5524	21.8897	4.63781	31.7352	0	38919975	38919994	38920013	-	14.7213	2	20.6721	0	L
chr1	38934500	38935341	284.401	145.219	212.705	96.4789	179.229	92.6332	38934872	38934877	38934896	-	16	8	42.459	1	BA
chr1	38936537	38937305	362.869	426.572	269.404	313.295	178.891	231.378	38936975	38936968	38936987	-	15.8852	5	30.6065	1	BS
chr1	39001014	39001775	349.29	233.133	273.1	172.415	309.107	147.532	39001327	39001316	39001335	+	19.0656	4	33.5738	1	BA
chr1	39010635	39011114	265.563	61.3243	192.341	37.9708	192.104	23.3439	39010889	39010874	39010893	+	17.4098	3	21.5246	1	BA
chr1	39048583	39048983	61.1751	22.4051	40.496	13.911	48.1136	4.65595	39048820	39048817	39048836	-	16.9508	2	20.2951	0	L
chr1	39093990	39094338	84.6201	25.0003	61.0958	15.6046	67.4071	6.19602	39094176	39094064	39094083	-	3.80328	2	6.60656	0	L
chr1	39133668	39133983	57.0496	13.0147	41.7135	9.18973	33.5354	0	39133814	39133794	39133813	-	15.7869	2	17.1803	0	L
chr1	39180362	39181030	130.065	101.325	86.1823	57.8773	90.1392	60.2955	39180697	39180702	39180721	-	16.9508	5	32.8688	1	BS
chr1	39188799	39189084	46.4622	20.0886	33.515	15.1615	29.6054	4.21612	39188944	39188833	39188852	+	13.0328	8	50.7705	0	L
chr1	39196381	39197023	121.473	39.9638	76.4823	21.8475	71.1997	9.89037	39196820	39196820	39196839	-	11.5738	6	32.4099	0	L
chr1	39206929	39207476	188.256	36.1154	142.994	20.1435	93.1193	8.2188	39207135	39207130	39207149	+	15.082	3	22.4099	0	L
chr1	39210947	39211237	55.5541	5.99004	49.0014	3.50181	47.1188	0	39211117	39211108	39211127	-	14.3115	5	31.9017	0	L
chr1	39217443	39218257	355.334	320.372	235.257	205.503	200.921	167.427	39217785	39217764	39217783	+	16.8033	6	32.4918	1	BS
chr1	39227666	39228054	63.9223	16.282	46.6107	11.9828	43.8563	7.27884	39227856	39227864	39227883	-	13.4262	2	15.3115	0	L
chr1	39229777	39230534	295.502	128.821	206.317	84.3388	250.116	62.4364	39230202	39230230	39230249	-	17.3115	7	68.8361	1	BA
chr1	39253805	39254072	184.565	33.442	157.048	26.3211	104.24	10.9948	39253943	39253922	39253941	-	19.6885	7	47.6885	0	L
chr1	39340641	39341129	193.679	58.1898	143.423	37.288	174.268	21.9513	39340854	39340844	39340863	-	20.4426	6	34.2623	1	BA
chr1	39344967	39345277	127.352	16.9569	105.102	11.3393	69.6013	0	39345160	39345145	39345164	-	7.14754	2	13.3115	0	L
chr1	39352634	39353147	53.5403	8.66346	25.295	3.73631	34.3585	0	39353012	39352936	39352955	-	21.1311	3	32.1967	0	L
chr1	39362218	39362501	73.6244	10.8313	54.8772	6.2273	24.3322	0	39362346	39362330	39362349	+	12.3115	8	37.3771	0	L
chr1	39391984	39392801	568.968	421.115	420.423	291.971	207.864	208.419	39392392	39392380	39392399	+	21.0492	6	37.0328	1	BS
chr1	39429025	39429532	112.544	14.7918	79.028	11.4072	56.1865	7.36099	39429222	39429216	39429235	-	15.541	1	15.541	0	L
chr1	39432182	39432442	68.9465	33.7417	55.8012	28.6973	81.2941	17.7517	39432326	39432314	39432333	-	16.0984	3	18.2295	1	BA
chr1	39436902	39437202	75.737	14.4373	62.2937	7.58472	48.6606	0	39437056	39437045	39437064	+	11.9508	5	24.3934	0	L
chr1	39496921	39497361	85.2054	23.4525	60.0663	14.0803	66.4166	5.51788	39497199	39497189	39497208	-	20.1803	2	30.2623	0	L
chr1	39497495	39498562	500.49	321.012	362.038	229.8	267.84	193.6	39497982	39497980	39497999	-	22	6	42.2131	1	BA
chr1	39504299	39504596	141.434	12.1287	120.687	11.1803	119.176	0	39504458	39504451	39504470	-	17.8852	3	30.918	0	L
chr1	39522321	39522945	210.451	83.7505	143.503	53.9117	108.261	46.4125	39522750	39522744	39522763	-	20.4262	2	38.4098	1	BA
chr1	39526907	39528073	636.029	627.612	459.17	439.515	288.892	251.57	39527647	39527630	39527649	+	20.8852	1	20.8852	1	BS
chr1	39530097	39530889	366.921	400.1	237.108	251.321	181.762	135.916	39530471	39530459	39530478	-	19.9672	8	50.9672	1	BS
chr1	39540635	39540994	82.2999	15.3284	62.0771	10.6254	70.5734	3.76567	39540784	39540844	39540863	+	11.082	4	20.3115	0	L
chr1	39611427	39611990	97.5138	51.8587	58.6082	32.0042	60.5552	35.7433	39611645	39611664	39611683	+	15.6885	1	15.6885	1	BA
chr1	39614709	39615496	441.667	349.606	293.726	226.778	222.627	156.572	39615101	39615097	39615116	+	19.3115	6	35.0492	1	BS
chr1	39641613	39642253	224.466	90.2171	164.151	57.8404	189.177	24.4947	39641840	39641834	39641853	+	15.7705	4	37.4754	1	BA
chr1	39650931	39651095	65.4809	22.0116	56.7887	20.4718	22.0006	0	39651009	39650998	39651017	-	16.7377	6	50.541	0	L
chr1	39664319	39664699	130.236	18.2388	97.358	12.0818	100.305	0	39664502	39664494	39664513	+	12.5082	6	28.8525	0	L
chr1	39680381	39680961	255.575	37.6763	189.427	27.1995	180.48	18.3523	39680721	39680723	39680742	-	15.9672	6	32.2131	1	BA
chr1	39685846	39686243	210.456	44.9485	176.913	34.1693	190.09	27.1524	39686049	39686035	39686054	+	22	6	40.4754	1	BA
chr1	39761448	39761741	142.976	16.8421	110.67	12.7957	76.4226	4.37297	39761582	39761612	39761631	+	11.9344	8	35.3934	0	L
chr1	39840005	39840248	40.4833	9.03868	32.9398	6.09177	23.6534	0	39840132	39840108	39840127	+	17.0492	3	23.1312	0	L
chr1	39911487	39912098	336.437	126.93	267.622	96.4164	234.839	92.0012	39911715	39911700	39911719	+	19.2951	6	47.6065	1	BA
chr1	39936392	39936960	278.535	206.125	182.049	144.58	109.272	81.3312	39936728	39936726	39936745	-	13.3607	6	31.9837	1	BS
chr1	39976942	39977158	39.8357	10.6254	31.7692	7.64471	18.8917	0	39977070	39977051	39977070	-	16.5246	2	18.623	0	L
chr1	40000920	40001454	153.022	19.5572	107.212	16.1882	85.8492	6.70121	40001121	40001113	40001132	+	16.8197	3	25.3771	0	L
chr1	40002106	40002341	37.9829	7.9182	28.8751	5.48204	19.4958	0	40002249	40002214	40002233	+	15.3443	1	15.3443	0	L
chr1	40095355	40096188	265.649	250.282	175.428	150.106	171.673	150.11	40095772	40095667	40095686	+	3.70492	6	14.1967	1	BS
chr1	40114940	40116795	738.026	775.387	336.221	333.132	247.285	207.312	40116622	40116602	40116621	+	17.9344	8	42.6885	1	BS
chr1	40290571	40291066	144.097	25.959	103.926	20.6463	81.8458	5.26707	40290786	40290755	40290774	-	12.6721	4	29.9016	0	L
chr1	40293752	40294434	188.878	127.701	139.035	91.3586	120.65	105.133	40294116	40294099	40294118	-	22.6721	7	55.377	1	BA
chr1	40378448	40379501	558.118	726.015	432.459	534.715	224.49	234.128	40378947	40378945	40378964	-	21.2623	5	28.9344	1	BS
chr1	40380074	40380610	246.852	148.274	177.041	93.9717	143.324	68.1621	40380255	40380242	40380261	+	21.3443	5	33.6886	1	BA
chr1	40537570	40537904	68.6388	13.5748	57.0907	9.08801	37.0198	6.33873	40537778	40537748	40537767	+	17.0984	1	17.0984	0	L
chr1	40544610	40545025	197.554	190.964	173.695	164.161	198.495	161.186	40544860	40544846	40544865	-	25.4754	2	28.2951	1	BS
chr1	40579594	40580357	307.427	129.15	214.359	82.2992	191.956	64.6092	40579961	40579950	40579969	+	18	3	28.3607	1	BA
chr1	40619153	40619485	58.8887	10.3571	45.5773	8.09029	49.4324	0	40619296	40619285	40619304	+	8.90164	3	15.3934	0	L
chr1	40657866	40658425	238.47	84.4802	180.517	59.8655	217.661	72.986	40658176	40658167	40658186	-	11.8361	1	11.8361	1	BA
chr1	40677390	40677639	50.9366	14.8594	43.1977	8.04064	49.4445	0	40677496	40677512	40677531	+	8.77049	4	19.5574	0	L
chr1	40763887	40764459	55.5891	31.2927	22.4139	9.79946	19.0518	3.63808	40764283	40764234	40764253	-	19.1148	2	30.2132	0	L
chr1	40768442	40769033	280.431	211.585	206.894	149.148	122.946	148.359	40768807	40768796	40768815	-	11.7049	4	33.2787	1	BS
chr1	40797210	40797891	345.225	323.001	254.133	242.312	266.604	204.729	40797551	40797532	40797551	+	20.8689	3	27.7869	1	BS
chr1	40802567	40803457	224.686	214.112	158.266	135.562	175.843	156.85	40802969	40802951	40802970	+	22.6721	4	36.7541	1	BS
chr1	40844379	40845311	295.276	260.179	225.027	184.412	229.525	193.6	40844834	40844824	40844843	-	23.3934	4	34.6393	1	BS
chr1	40878982	40879728	378.681	173.939	286.163	103.141	283.263	110.26	40879250	40879234	40879253	+	17.1967	3	23.4918	1	BA
chr1	40884745	40885346	221.399	208.194	152.152	136.531	168.517	143.385	40885135	40885133	40885152	-	18.082	3	36.1148	1	BS
chr1	40887353	40888099	274.085	89.8267	197.389	57.458	159.238	57.1084	40887804	40887793	40887812	+	20.1311	7	41.3933	1	BA
chr1	40924133	40924619	71.4189	25.8028	42.436	12.8922	34.521	7.69403	40924381	40924366	40924385	-	15.6885	1	15.6885	0	L
chr1	41001640	41001989	116.276	13.5541	101.92	10.034	109.784	0	41001764	41001749	41001768	+	18.6066	7	40.7378	0	L
chr1	41037791	41038024	33.7812	5.41169	29.8617	3.02761	41.8226	0	41037918	41037901	41037920	-	11.7541	1	11.7541	0	L
chr1	41058242	41058661	143.75	13.0485	117.109	11.321	159.24	8.19994	41058465	41058465	41058484	-	12.8689	3	21.5246	0	L
chr1	41105392	41105972	101.964	74.7042	66.2799	51.4938	89.4072	52.2275	41105616	41105607	41105626	+	14.1803	3	20.7869	1	BS
chr1	41152450	41153002	99.4253	21.6288	75.209	11.6573	107.163	6.71417	41152736	41152729	41152748	+	15.4754	2	19.3115	0	L
chr1	41264204	41264737	195.673	102.844	132.798	65.1544	141.817	37.2135	41264416	41264386	41264405	+	17.5246	3	35.3935	1	BA
chr1	41274630	41274933	59.3971	10.5602	48.3106	7.98856	46.7895	0	41274764	41274730	41274749	+	8.85246	3	20.7869	0	L
chr1	41386319	41386996	191.006	51.7152	152.694	37.6842	164.744	43.5693	41386641	41386630	41386649	+	9.31148	1	9.31148	1	BA
chr1	41597695	41597916	23.5382	11.6338	20.2106	8.51758	19.2729	4.8223	41597811	41597784	41597803	-	1.06557	2	1.93442	0	L
chr1	41810377	41810808	186.292	34.7397	151.012	27.564	162.906	16.2349	41810517	41810497	41810516	+	12.6721	3	20.0328	1	BA
chr1	41897764	41898101	41.3272	12.5091	30.1971	9.27562	36.023	5.62117	41897961	41897958	41897977	+	19.7049	3	36.8032	0	L
chr1	42075494	42075762	33.96	8.01993	27.715	5.90416	17.9243	0	42075596	0	0	0	0	0	0	0	L
chr1	42160712	42161284	133.104	41.8375	95.7663	27.2829	112.729	31.778	42160975	42160963	42160982	+	22.377	1	22.377	1	BA
chr1	42238293	42238814	165.833	54.2607	115.423	39.5341	120.697	29.3124	42238587	42238577	42238596	-	21.1311	2	25.3934	1	BA
chr1	42376079	42376455	34.2779	11.5114	24.1378	6.11005	13.398	0	42376292	42376271	42376290	-	11.2459	5	25.2951	0	L
chr1	42684844	42685193	124.444	61.4254	96.6873	43.0224	77.6008	32.68	42684998	42684964	42684983	+	21.5738	7	50.2295	1	BS
chr1	42691146	42691894	250.181	149.241	179.515	105.155	163.209	104.104	42691399	42691402	42691421	-	15.8197	2	18.4427	1	BA
chr1	42714617	42714896	159.446	30.412	140.017	25.6386	89.1367	9.60568	42714725	42714715	42714734	-	10.8852	3	14.0327	0	L
chr1	42779799	42780094	70.085	8.37412	55.8073	5.1589	93.0353	0	42779984	42779969	42779988	-	9.42623	1	9.42623	0	L
chr1	42807928	42808283	48.4079	26.4021	35.8084	18.4474	29.2529	12.5861	42808083	42808084	42808103	-	13.7049	1	13.7049	1	BA
chr1	42822700	42823084	96.0948	26.8788	73.4603	18.3977	92.7369	10.3174	42822937	42822775	42822794	-	1.86885	1	1.86885	1	BA
chr1	42856080	42856877	122.187	29.2291	58.0559	12.5874	49.4324	2.68346	42856578	42856578	42856597	-	16.5246	3	32.2295	0	L
chr1	42864139	42864485	30.1243	7.81404	20.1527	5.05475	20.1905	0	42864328	42864316	42864335	-	14.8197	1	14.8197	0	L
chr1	42914968	42915581	175.504	23.9218	121.057	14.2552	140.331	12.7336	42915229	42915207	42915226	+	11.5738	5	23.0492	1	BA
chr1	43051995	43052260	43.8733	12.2277	35.4591	7.59506	29.0248	0	43052119	43052103	43052122	-	10.1967	2	17.7869	0	L
chr1	43059279	43059500	26.7747	8.76244	24.1927	5.5993	33.7327	0	43059400	43059377	43059396	+	20.0656	2	31.4263	0	L
chr1	43065882	43066305	256.02	44.1378	205.794	32.973	201.898	12.3892	43066115	43066105	43066124	-	19.4426	2	25.1147	1	BA
chr1	43110191	43111307	421.085	469.386	312.424	318.236	215.293	259.793	43110763	43110752	43110771	-	22.1311	8	55.6557	1	BS
chr1	43112957	43113278	176.007	18.5333	158.429	15.0132	159.586	6.8596	43113081	43113061	43113080	+	21.2131	4	33.6065	0	L
chr1	43137992	43138896	254.404	256.891	142.236	129.047	121.239	78.191	43138443	43138423	43138442	+	13.3607	5	24.4427	1	BS
chr1	43139478	43140221	449.503	679.357	334.726	480.621	251.899	287.317	43139808	43139789	43139808	+	21.7049	3	31.0983	1	BM
chr1	43149410	43149626	23.5757	6.29491	21.0719	4.9244	16.8962	0	43149515	43149527	43149546	-	4	4	9.91804	0	L
chr1	43264232	43264987	293.682	273.995	211.184	178.137	236.725	165.753	43264593	43264574	43264593	-	17.2951	4	30.7377	1	BS
chr1	43269652	43270024	227.65	45.9462	192.744	40.7691	147.568	15.5951	43269897	43269893	43269912	-	17.0984	4	28.4099	1	BA
chr1	43280100	43280447	63.7041	10.7479	50.4171	6.92291	77.5662	0	43280295	43280246	43280265	-	11.4754	4	24.4754	0	L
chr1	43299453	43299977	119.597	25.0551	78.0653	14.3879	91.5285	11.9629	43299636	43299638	43299657	+	12.4262	4	27.2131	1	BA
chr1	43511300	43511671	202.504	110.136	160.131	82.2334	127.297	41.046	43511474	43511462	43511481	+	9.36066	1	9.36066	1	BA
chr1	43635778	43636059	73.2124	17.3997	62.126	11.6128	63.6774	4.96253	43635920	43635909	43635928	-	14.7049	3	30.3442	0	L
chr1	43731951	43732528	146.302	38.5385	107.565	18.9554	140.838	12.3419	43732275	43732261	43732280	+	14.1148	6	45.8853	1	BA
chr1	43737930	43738799	240.136	122.234	163.111	65.311	167.07	71.4283	43738369	43738369	43738388	-	16.9508	4	36.2295	1	BA
chr1	43760124	43760574	92.5401	16.652	64.4897	9.42424	69.4751	0	43760325	43760297	43760316	+	16.0328	2	17.4098	0	L
chr1	43762462	43762967	53.8681	17.1548	32.4217	5.88588	25.6773	0	43762803	43762806	43762825	-	11.6721	2	17.6885	0	L
chr1	43898992	43899571	296.693	130.648	229.636	102.862	163.615	64.5474	43899169	43899159	43899178	+	18.623	6	48.5082	1	BA
chr1	43902703	43903184	58.0626	8.71554	35.7367	3.11624	44.022	0	43902980	43902964	43902983	+	13.918	4	28.836	0	L
chr1	43949793	43950115	41.1941	3.52008	32.6537	2.45443	30.4104	0	43949935	43949943	43949962	-	12.0492	1	12.0492	0	L
chr1	43966656	43967391	210.141	74.3859	139.024	39.0806	168.43	25.6981	43966994	43966833	43966852	-	9.08197	4	19.9344	1	BA
chr1	44041488	44042426	306.657	195.574	236.197	140.318	227.144	160.199	44041979	44041976	44041995	-	22.4262	5	33.7541	1	BA
chr1	44064322	44065213	296.773	276.25	214.338	200.418	205.133	193.6	44064818	44064810	44064829	-	20.7213	2	24.8525	1	BS
chr1	44119852	44120066	107.975	13.6113	89.8056	8.97867	30.5625	0	44119950	44119941	44119960	-	17.4098	8	42.3279	0	L
chr1	44148451	44149287	138.999	91.4135	46.2398	29.3935	35.2415	43.5693	44148922	44148768	44148787	+	7.63934	1	7.63934	1	BS
chr1	44155238	44155859	121.603	38.1743	73.4619	21.8868	83.0425	22.8071	44155439	44155462	44155481	-	17.1803	2	21.7049	1	BA
chr1	44164883	44165139	44.3174	12.7046	34.9552	8.17099	36.023	3.49054	44165008	44164991	44165010	+	15.082	2	18.0492	0	L
chr1	44167990	44168394	144.893	62.4941	110.064	43.6611	155.588	30.7749	44168181	44168167	44168186	+	16.9508	1	16.9508	1	BA
chr1	44173279	44173594	33.5497	8.05373	24.4073	5.73483	27.9923	0	44173476	44173474	44173493	-	16.541	1	16.541	0	L
chr1	44173781	44174296	153.85	43.8643	111.082	25.8235	96.15	7.5511	44174114	44174098	44174117	-	14.9344	2	18.7869	0	L
chr1	44228930	44229592	156.272	18.9892	121.847	10.6489	111.449	5.34012	44229258	44229228	44229247	+	20.918	5	48.9672	0	L
chr1	44237334	44237685	57.1339	13.8796	37.8201	7.36055	34.6517	0	44237506	44237503	44237522	-	16.5902	3	23.4754	0	L
chr1	44437881	44438255	60.868	63.9298	47.9971	50.2533	63.3499	48.7754	44438021	44437993	44438012	-	22.3443	2	24.0656	1	BS
chr1	44551475	44551758	161.854	27.0481	125.233	19.7734	89.6952	5.18026	44551614	44551614	44551633	+	14.4918	5	26.7869	0	L
chr1	44741325	44741563	41.6243	1.37051	37.0792	1.37051	47.7903	0	44741462	44741453	44741472	-	16.1967	1	16.1967	0	L
chr1	44745562	44746126	127.354	75.416	97.5372	61.1636	167.71	112.136	44745883	44745863	44745882	+	15.2295	3	22.5902	1	BS
chr1	45313849	45314411	135.552	59.631	104.606	49.5084	119.613	65.0403	45314130	45314129	45314148	-	17.7377	1	17.7377	1	BA
chr1	45431869	45432605	206.2	191.915	158.223	140.525	189.465	105.879	45432091	45432071	45432090	+	20.3115	4	37.082	1	BS
chr1	45627622	45628263	108.412	32.4808	81.1238	24.2212	98.422	19.0265	45628064	45628036	45628055	-	16.2951	1	16.2951	1	BA
chr1	45675145	45675394	58.3118	15.0756	52.0034	14.161	68.5006	6.38316	45675268	45675270	45675289	-	12.5246	2	16.4426	0	L
chr1	45765812	45766537	169.371	143.257	133.351	111.602	165.303	155.671	45766360	45766350	45766369	-	17.8852	4	24.8524	1	BS
chr1	45770064	45770629	44.3329	55.5819	24.0979	32.7988	21.112	34.0971	45770249	45770240	45770259	-	21.918	2	23.9344	1	BS
chr1	45816636	45817447	338.837	217.31	258.383	170.803	280.706	205.174	45817068	45817064	45817083	+	18.623	6	48.0984	1	BS
chr1	45824987	45825760	285.555	142.522	225.552	105.502	223.739	119.105	45825341	45825322	45825341	+	6.36066	3	14.3607	1	BA
chr1	45862980	45863463	50.4846	24.3098	26.2386	9.77084	25.4182	8.73111	45863100	45863050	45863069	+	20.7377	4	32.0984	0	L
chr1	46018438	46018778	57.985	15.0966	43.9568	7.80095	68.5006	0	46018594	46018575	46018594	-	19.2787	2	26.0492	0	L
chr1	46022248	46022691	77.3285	13.502	53.7475	7.44401	68.177	1.94767	46022486	46022484	46022503	-	10.7869	1	10.7869	0	L
chr1	46067020	46067336	65.8627	10.4561	59.9601	8.3586	47.1188	0	46067122	46067148	46067167	-	10.918	6	28.1475	0	L
chr1	46417064	46417321	27.1858	17.3376	24.5525	12.7491	18.5965	11.9629	46417129	46417126	46417145	-	14.7049	1	14.7049	1	BS
chr1	46425698	46425898	45.447	8.54621	39.8207	7.64989	16.7467	0	46425792	46425831	46425850	-	10.918	3	14.377	0	L
chr1	46428426	46428683	33.9799	4.12981	30.542	4.12981	27.9923	0	46428583	46428555	46428574	+	11.1967	4	15.4754	0	L
chr1	46580423	46580698	40.7397	9.39044	30.9498	7.10534	43.2987	0	46580573	46580528	46580547	+	14.1967	3	21.0328	0	L
chr1	46769377	46769564	25.0357	10.2737	23.9477	8.73381	15.8348	2.47633	46769455	46769514	46769533	+	18.7049	2	31.9672	0	L
chr1	46779550	46779806	34.5527	24.7085	28.9317	18.7157	41.596	15.4049	46779664	46779698	46779717	+	14.2951	1	14.2951	1	BS
chr1	46849484	46850424	216.147	164.257	144.958	116.263	186.628	101.751	46849943	46849930	46849949	+	18.9344	2	22.7705	1	BS
chr1	46914277	46914802	229.099	80.0559	118.109	51.7204	155.223	53.6848	46914474	46914648	46914667	-	19.9672	5	56.4426	1	BA
chr1	46970371	46971229	166.174	120.786	123.477	77.6328	150.765	94.7854	46970708	46970705	46970724	-	22.2623	3	25.0984	1	BS
chr1	47277773	47278277	62.3586	22.5458	44.025	10.1747	78.0276	4.65595	47277939	47277926	47277945	+	18.8033	4	27.4918	0	L
chr1	47809587	47810048	104.465	132.527	71.3013	103.28	63.0759	139.064	47809714	47809696	47809715	+	20.1475	2	23.8524	1	BS
chr1	49260776	49261000	26.513	11.6938	22.8621	7.61609	16.1108	0	49260902	49260896	49260915	-	15.7869	4	35.3443	0	L
chr1	49785834	49786113	42.7051	22.551	34.47	18.1684	60.7636	8.64289	49785952	49785937	49785956	+	13.8525	3	17.8361	0	L
chr1	50029803	50030061	39.6237	7.14189	34.4032	6.2273	41.596	2.27462	50029934	50029932	50029951	+	12.8033	4	27.0984	0	L
chr1	50831672	50831970	33.0579	7.98856	23.7495	4.29914	21.2506	0	50831853	50831866	50831885	+	16.9508	3	32.7049	0	L
chr1	50927190	50927372	62.0841	30.0912	48.6069	25.8807	27.1102	9.58335	50927295	50927230	50927249	+	13.6393	2	16.4754	0	L
chr1	50962074	50962895	215.979	145.003	157.166	92.2373	192.668	120.998	50962492	50962464	50962483	+	18.2295	1	18.2295	1	BS
chr1	51289097	51289314	36.9505	9.58048	29.554	6.48252	15.7661	0	51289202	51289199	51289218	+	13.2623	4	28.082	0	L
chr1	51333655	51334337	324.315	256.718	254.888	186.61	235.555	169.561	51334147	51334139	51334158	-	23.0984	4	41.3935	1	BS
chr1	51337909	51338560	134.406	61.3036	97.3409	41.9599	97.6436	34.9376	51338272	51338271	51338290	-	15.2951	1	15.2951	1	BA
chr1	51347332	51348250	251.343	179.92	179.471	118.285	207.899	119.526	51347770	51347769	51347788	-	18.7049	6	46.4754	1	BS
chr1	51357594	51357862	41.5747	11.5921	34.4737	7.49608	39.37	0	51357749	51357728	51357747	+	13.3115	3	23.2131	0	L
chr1	51458923	51459536	384.373	294.706	262.707	182.902	207.815	140.978	51459177	51459173	51459192	+	21.8033	5	42.4099	1	BS
chr1	51465314	51465675	48.0545	7.15742	33.3962	2.91035	32.438	0	51465498	51465466	51465485	+	11.8197	4	27.5738	0	L
chr1	51466174	51466905	119.403	15.7557	74.0244	7.81922	98.422	0	51466607	51466591	51466610	+	16.7213	3	27.5738	0	L
chr1	51596686	51597702	465.054	418.612	348.462	277.607	328.817	213.634	51597180	51597178	51597197	-	19.9672	4	32.9836	1	BS
chr1	51600258	51600819	219.428	43.9036	170.773	31.5611	192.706	22.8071	51600618	51600614	51600633	-	13.8689	2	18.2787	1	BA
chr1	51615204	51616237	333.663	163.376	245.39	111.301	272.718	75.5665	51615692	51615688	51615707	-	23.8361	7	50.2623	1	BA
chr1	51638918	51639408	199.102	34.4559	153.796	24.943	177.348	8.4541	51639049	51639053	51639072	+	14.2459	4	33.5902	0	L
chr1	51644224	51644970	306.135	191.931	246.185	160.969	206.778	168.791	51644631	51644625	51644644	+	20.2459	2	21.8688	1	BA
chr1	51668968	51669188	29.1531	4.43467	28.8376	4.12981	31.9513	0	51669080	51669062	51669081	+	12.6393	1	12.6393	0	L
chr1	51895630	51895827	31.0276	6.1804	27.069	4.92715	21.271	0	51895718	0	0	0	0	0	0	0	L
chr1	51944538	51945464	229.456	99.3475	153.59	65.7121	181.081	73.3204	51945026	51945038	51945057	-	23.7705	3	29.4262	1	BA
chr1	51998405	51998987	261.058	43.2911	207.482	29.2577	284.294	20.2204	51998745	51998744	51998763	-	20.2459	2	24.2951	1	BA
chr1	52004046	52004781	373.54	182.552	270.939	121.295	284.294	164.193	52004289	52004620	52004639	+	13.459	2	21.7213	1	BA
chr1	52037778	52038184	53.1325	10.2371	38.2099	6.83428	45.4509	0	52038018	52038011	52038030	+	15.1967	3	18.6229	0	L
chr1	52086234	52086605	42.8263	4.14809	25.5962	1.86298	34.6015	0	52086442	52086423	52086442	-	11.6557	1	11.6557	0	L
chr1	52098384	52099531	228.101	81.3195	147.525	43.9219	131.864	36.5666	52099056	52099057	52099076	-	22.4754	4	41.4918	1	BA
chr1	52100342	52100977	220.935	27.7516	163.915	15.873	168.963	6.94953	52100703	52100682	52100701	+	7.57377	8	37.0984	0	L
chr1	52113810	52114163	241.826	69.6512	177.166	48.6376	142.938	34.3912	52113963	52113808	52113827	-	2.32787	1	2.32787	1	BA
chr1	52131925	52132248	62.7056	9.86464	46.1935	7.57954	40.41	0	52132097	52132086	52132105	+	14.2787	3	18.2295	0	L
chr1	52146576	52147150	262.659	47.0978	197.613	34.6459	140.263	16.7774	52146758	52146743	52146762	+	15.9344	5	38.1803	1	BA
chr1	52147482	52147739	39.5231	8.3586	31.0263	7.15742	26.8756	0	52147604	52147583	52147602	+	13.9344	3	26.6885	0	L
chr1	52170008	52170542	342.341	187.168	252.512	130.889	153.917	103.192	52170250	52170228	52170247	+	20.9836	5	38.2623	1	BA
chr1	52216677	52217266	209.129	101.896	154.568	85.6421	177.348	86.317	52216954	52216958	52216977	-	16.9508	2	25.8524	1	BA
chr1	52267240	52268002	112.687	88.7824	71.1115	56.6558	119.613	93.0797	52267787	52267760	52267779	-	23.3443	3	27.7869	1	BS
chr1	52299645	52299907	38.6476	6.83703	31.0703	3.9422	34.6517	0	52299789	52299759	52299778	+	16.1967	1	16.1967	0	L
chr1	52300977	52301707	228.363	100.921	174.451	61.116	211.724	66.6355	52301439	52301039	52301058	+	6.91803	6	27.4426	1	BA
chr1	52302248	52303051	313.257	182.204	257.485	146.226	233.378	101.426	52302765	52302745	52302764	-	19.7869	5	35.5738	1	BA
chr1	52306705	52307644	341.12	168.191	242.201	106.723	213.143	97.6745	52307142	52307134	52307153	-	18.1639	6	52.8525	1	BA
chr1	52328519	52328908	77.3884	17.0065	60.573	11.9804	78.0157	6.71417	52328710	52328707	52328726	+	10.8033	2	11.7869	0	L
chr1	52392794	52393264	115.981	30.8368	86.2832	23.338	97.8042	17.8006	52393135	52393129	52393148	-	6.32787	2	8.01639	1	BA
chr1	52489624	52490472	169.017	98.9875	104.768	56.5144	67.7082	47.121	52489993	52489965	52489984	+	14.2787	8	49.1148	1	BA
chr1	52581760	52582526	66.8037	31.5897	20.7079	10.4795	21.112	4.33844	52582259	52582111	52582130	+	18.3279	4	30.6558	0	L
chr1	52630461	52630742	163.124	100.047	138.604	79.7293	89.5248	58.035	52630612	52630617	52630636	-	21.9344	5	35.2951	1	BS
chr1	52631401	52632174	118.68	34.7632	66.2689	16.2665	82.0128	7.44892	52631814	52631798	52631817	+	7.44262	4	18.4754	0	L
chr1	52648008	52648620	165.675	23.8798	139.068	13.8589	177.559	6.41224	52648312	52648309	52648328	+	15.918	5	27.2459	0	L
chr1	52671766	52672028	46.848	8.54621	37.2538	6.98808	40.187	0	52671897	52671898	52671917	-	14.0164	2	20.541	0	L
chr1	52718738	52719488	159.445	76.0275	96.8316	38.0698	117.285	40.8773	52719285	52719282	52719301	-	14.2459	8	52.2951	1	BA
chr1	52747973	52749013	259.83	265.687	191.836	194.639	213.842	197.432	52748458	52748450	52748469	-	24.5246	3	34.1803	1	BS
chr1	52793520	52794223	51.4395	15.2684	24.9767	5.13028	23.54	0	52793906	52793865	52793884	-	16.9508	3	26.3606	0	L
chr1	52816911	52817220	67.8202	9.54668	47.3296	7.27985	32.9873	0	52817109	52817146	52817165	-	4.2623	2	6.09837	0	L
chr1	52854014	52854358	104.583	19.0778	89.6992	17.4025	116.032	11.9629	52854219	52854218	52854237	-	10.377	1	10.377	1	BA
chr1	52954996	52955567	374.707	141.422	285.367	97.4142	277.361	97.5289	52955343	52955343	52955362	-	16.1311	2	20.1311	1	BA
chr1	52964610	52964969	249.747	56.0685	201.215	43.3118	127.824	23.3784	52964792	52964788	52964807	-	21.9672	3	24.1311	0	L
chr1	53032514	53033128	115.688	21.3943	82.4348	11.6286	152.634	9.78332	53032759	53032755	53032774	-	17.1639	2	19	0	L
chr1	53053049	53053396	132.057	40.7928	111.662	29.7556	127.417	36.348	53053242	53053250	53053269	+	11.4262	4	16.3442	1	BA
chr1	53092997	53093716	121.11	38.148	87.8569	27.8744	96.0453	26.7277	53093394	53093387	53093406	-	22.2951	5	35.0164	1	BA
chr1	53272578	53273159	80.2129	13.3664	63.9337	8.15271	76.4133	0	53272856	53272792	53272811	+	10.377	4	24.1311	0	L
chr1	53313305	53313538	32.4018	6.90738	21.9532	3.99428	28.7336	0	53313406	53313389	53313408	+	7.95082	2	9.72131	0	L
chr1	53352711	53353063	92.1945	96.7189	69.2888	76.9713	55.0182	96.6991	53352866	53352878	53352897	-	18.5902	3	27.0164	1	BS
chr1	53704221	53704472	81.7849	7.39711	77.0269	6.33146	53.5153	0	53704325	53704333	53704352	-	10.9672	4	19.3442	0	L
chr1	53706371	53706643	128.275	14.5597	106.136	12.2929	68.7346	0	53706512	53706488	53706507	+	10.918	1	10.918	0	L
chr1	53715477	53715846	62.0448	32.5412	56.123	24.1095	79.6928	33.5381	53715667	53715641	53715660	+	10.8197	1	10.8197	1	BS
chr1	53748623	53748875	32.7319	5.24236	25.0643	4.93749	16.1574	0	53748732	53748742	53748761	-	9.60656	6	23.4426	0	L
chr1	53890288	53890769	126.621	12.655	96.9277	8.9473	102.822	0	53890571	53890551	53890570	-	10.1148	2	12.0656	0	L
chr1	53909045	53909563	183.97	70.9444	139.079	55.4725	167.71	73.088	53909310	53909282	53909301	+	19.7213	1	19.7213	1	BA
chr1	53927524	53928150	202.187	42.4758	157.725	32.1004	184.714	26.0229	53927806	53927795	53927814	-	17.4426	3	26.5574	1	BA
chr1	54038917	54039555	242.181	116.341	180.403	85.8348	164.879	83.585	54039304	54039283	54039302	+	16.7869	3	33.1476	1	BA
chr1	54275527	54275880	123.203	21.0867	99.4587	15.9433	67.1967	6.4117	54275738	54275744	54275763	-	7.01639	4	19.9836	0	L
chr1	54332751	54333367	89.4387	15.675	63.5079	7.1288	87.7613	0	54333188	54333185	54333204	-	14.9836	3	31.2131	0	L
chr1	54380820	54382081	639.97	433.818	277.365	198.184	270.143	207.019	54381462	54381456	54381475	-	19.9344	5	43.1803	1	BA
chr1	54477804	54478319	120.804	45.9542	88.958	31.2276	105.404	29.413	54478098	54478093	54478112	-	23.3443	2	26.6066	1	BA
chr1	54480418	54480856	105.734	16.282	76.6981	11.0865	81.9988	3.92954	54480659	54480639	54480658	+	14.6885	3	18.3934	0	L
chr1	54513754	54514300	100.158	35.7095	65.2463	22.3013	121.412	37.7713	54514042	54514025	54514044	-	18.0984	2	22.5574	1	BS
chr1	54665930	54666541	245.48	104.611	180.663	63.7349	197.001	91.3793	54666164	54666162	54666181	+	20.6393	2	21.5737	1	BA
chr1	54676958	54677217	34.3398	10.9824	27.5741	8.3924	40.187	0	54677072	54677047	54677066	+	15.3115	4	26.4591	0	L
chr1	54706382	54707401	303.701	196.014	221.697	136.717	238.033	166.907	54706815	54706811	54706830	-	12.3443	5	24.3935	1	BA
chr1	54736880	54737277	109.661	13.0799	82.4685	9.74738	114.467	0	54737085	0	0	0	0	0	0	0	L
chr1	54832442	54833455	139.359	138.864	103.348	75.0356	136.332	110.162	54832932	54832911	54832930	+	19.7541	3	27.7541	1	BS
chr1	54934690	54935288	57.0292	27.4054	23.5297	11.6104	25.4182	4.65595	54935035	54934892	54934911	+	19.3934	3	25.8032	0	L
chr1	54958562	54959120	246.735	132.691	180.014	96.8072	178.675	103.856	54958701	54958712	54958731	-	17.9672	2	23.4754	1	BA
chr1	54979193	54979683	96.9076	6.71977	67.1216	2.58997	83.7999	0	54979426	54979422	54979441	-	4.42623	1	4.42623	0	L
chr1	54983370	54983854	129.763	17.8401	94.8509	10.951	133.77	6.84933	54983532	54983547	54983566	+	4.11475	1	4.11475	0	L
chr1	55012626	55012910	43.8656	6.34456	34.8213	3.468	38.523	0	55012750	55012705	55012724	-	20.082	2	23.7377	0	L
chr1	55025630	55026077	67.4184	15.0104	31.9646	8.13961	31.0723	0	55025865	55025823	55025842	-	15.2131	2	17.0328	0	L
chr1	55042243	55042708	169.341	24.9141	130.457	16.3992	121.803	10.8932	55042455	55042433	55042452	-	16.8852	4	24.0163	1	BA
chr1	55081876	55082553	101.182	14.4348	62.4747	9.13766	68.177	4.8223	55082320	55082281	55082300	+	19.7869	5	34.4918	0	L
chr1	55135863	55136199	122.159	18.0043	94.6076	12.8088	138.599	3.74479	55136051	55136034	55136053	+	17.2623	1	17.2623	0	L
chr1	55161763	55162461	517.824	158.214	379.933	99.3962	217.302	77.4316	55162114	55162109	55162128	-	19.8361	4	34.5574	1	BA
chr1	55180025	55180648	181.725	121.341	131.877	83.3125	140.23	63.2736	55180388	55180358	55180377	+	16.8361	4	28.7869	1	BA
chr1	55185616	55186190	107.854	24.2992	69.5208	10.3075	74.3028	5.42058	55185921	55185905	55185924	-	15	5	35.2623	0	L
chr1	55192567	55193543	422.094	309.752	298.164	182.931	202.981	167.945	55193006	55192991	55193010	+	17.8852	7	37.4262	1	BS
chr1	55239105	55239785	243.857	45.7069	186.599	32.4498	194.185	39.6723	55239484	55239469	55239488	+	15.0984	2	16.4099	1	BA
chr1	55263573	55263897	26.0656	6.46424	20.4584	4.4502	18.0445	0	55263791	55263793	55263812	+	9.22951	1	9.22951	0	L
chr1	55363261	55363499	72.4095	28.4603	59.7884	21.9178	29.7376	12.4914	55363390	55363403	55363422	-	18.8852	5	29.2459	0	L
chr1	55383094	55383648	387.96	137.919	294.185	95.3422	177.819	44.7339	55383328	55383321	55383340	-	22.7049	4	35.541	1	BA
chr1	55404283	55404973	228.871	110.315	161.749	63.9515	183.013	108.563	55404563	55404542	55404561	+	12.6557	4	24.9508	1	BA
chr1	55429784	55430065	60.3854	9.42942	50.7615	7.11052	64.5849	5.34012	55429934	55429900	55429919	+	14.8525	2	16.5738	0	L
chr1	55447112	55448356	245.475	335.45	159.188	212.186	179.071	134.408	55447863	55447846	55447865	-	12.6393	5	32.5245	1	BM
chr1	55473693	55474141	130.348	66.905	95.0109	44.724	79.1498	21.9513	55474009	55473994	55474013	-	15.0492	6	44.9672	1	BA
chr1	55599714	55600004	43.2449	7.64989	32.2219	5.66965	44.446	0	55599871	55599879	55599898	-	15.9836	4	23.7869	0	L
chr1	55736294	55736881	356.937	173.022	287.434	128.246	277.434	138.29	55736556	55736557	55736576	-	23.2459	5	35.8525	1	BA
chr1	55755557	55756172	279.835	205.561	214.134	166.954	264.368	159.402	55755930	55755930	55755949	-	18.9508	1	18.9508	1	BS
chr1	55838016	55838800	283.709	114.683	220.729	81.3819	262.386	59.4124	55838381	55838378	55838397	-	21.0492	2	24.8033	1	BA
chr1	55874127	55875374	584.848	565.919	241.101	292.26	283.263	187.759	55874372	55874361	55874380	-	21.0656	7	51.1803	1	BS
chr1	55886436	55886937	144.573	21.2874	120.387	15.8574	145.529	4.65667	55886570	55886566	55886585	+	18.9344	2	23.0819	0	L
chr1	55890784	55891166	65.3563	9.42942	49.7854	4.18189	40.3514	0	55890936	55890912	55890931	+	17.5738	2	20.0492	0	L
chr1	55905156	55905907	139.743	113.215	87.8536	65.1603	108.724	112.136	55905435	55905437	55905456	+	14.7213	2	16.7705	1	BS
chr1	55960071	55960856	362.361	320.168	268.095	229.086	187.623	214.085	55960491	55960476	55960495	+	20.5082	3	30.459	1	BS
chr1	56195205	56195582	118.723	134.225	93.8411	100.778	111.29	119.217	56195416	56195407	56195426	-	13.4754	2	19.4426	1	BS
chr1	56567607	56567967	54.5731	22.9445	38.0097	13.2154	31.332	6.71417	56567778	56567768	56567787	-	4.60656	1	4.60656	0	L
chr1	56753307	56753649	196.121	20.9694	165.452	17.4311	206.996	9.84811	56753483	56753465	56753484	+	10.3443	3	19.3607	0	L
chr1	56898472	56898702	45.4124	10.7454	37.3267	6.64942	32.5165	0	56898574	56898558	56898577	-	15.4754	4	30.1639	0	L
chr1	56976867	56977419	188.479	75.5812	123.076	45.8859	76.2945	38.8006	56977285	56977289	56977308	-	12.9508	3	18.7541	0	L
chr1	56991626	56992111	106.716	20.8156	78.7459	10.2216	97.8102	0	56991809	56991815	56991834	-	11.8525	3	25.4591	0	L
chr1	56994988	56995402	66.4801	15.4691	44.9581	10.2554	33.9317	0	56995216	56995223	56995242	-	15.9508	3	19.8688	0	L
chr1	57000361	57000909	118.921	33.2571	87.3888	20.0028	106.163	10.8932	57000584	57000572	57000591	+	20.2951	4	29.7049	1	BA
chr1	57048858	57049287	68.0974	12.3867	49.1182	9.62738	74.0602	1.7571	57049052	57049049	57049068	-	21.2623	2	22.918	0	L
chr1	57052029	57052321	35.9313	4.89059	29.1803	4.4164	31.795	0	57052222	57052202	57052221	+	17.5738	2	18.623	0	L
chr1	57095638	57095860	55.0424	21.045	45.8312	12.5874	22.9622	0	57095735	57095726	57095745	+	18.1475	2	21.5082	0	L
chr1	57134819	57135102	28.989	5.5524	22.6345	3.87702	13.5085	0	57134993	57134985	57135004	+	16.7541	1	16.7541	0	L
chr1	57205403	57206211	289.607	392.864	206.709	281.369	183.083	224.785	57205826	57205814	57205833	-	22	4	30.0164	1	BS
chr1	57269601	57270100	275.49	66.8895	210.332	50.2009	198.301	21.0664	57269924	57269920	57269939	-	17.7705	5	44.7541	1	BA
chr1	57338705	57339710	174.118	81.0177	98.0128	40.0034	132.973	54.0933	57339340	57339336	57339355	-	17.7377	2	23.4098	1	BA
chr1	57393850	57394808	220.316	239.085	142.846	160.079	173.42	212.956	57394231	57394220	57394239	-	23.7377	3	30.5738	1	BS
chr1	57423743	57424023	61.6342	4.97647	52.9489	4.50228	46.7895	0	57423867	57423840	57423859	+	13.4754	1	13.4754	0	L
chr1	57428762	57429447	444.853	138.578	352.693	101.88	250.016	52.277	57429108	57429094	57429113	+	20.5574	3	26.1476	1	BA
chr1	57511974	57512249	32.3854	6.85255	26.0135	5.1251	30.4104	0	57512114	57512106	57512125	-	16.5246	3	19.5246	0	L
chr1	57564632	57565008	81.5733	10.9017	56.4179	7.22777	40.3514	0	57564830	57564832	57564851	+	3.77049	2	5.32787	0	L
chr1	57688849	57689132	38.0317	4.38259	30.557	2.89483	34.6517	0	57688989	57688951	57688970	+	15.9016	1	15.9016	0	L
chr1	57773997	57774242	59.3463	22.5248	41.9741	14.2497	27.5715	3.49131	57774110	57774084	57774103	-	10.2295	3	20.2459	0	L
chr1	57776782	57777242	51.1697	18.1867	24.369	6.308	22.0393	0	57777084	57777082	57777101	-	7.31148	1	7.31148	0	L
chr1	57949242	57949565	73.5559	9.68221	60.5922	7.98856	73.8812	0	57949413	57949408	57949427	-	11.8525	1	11.8525	0	L
chr1	57970026	57970369	130.084	56.9596	86.5733	43.0876	60.1045	32.0663	57970151	57970129	57970148	-	14.1639	4	41.2458	1	BS
chr1	58030911	58031676	457.494	271.83	326.542	184.229	231.649	112.529	58031396	58031372	58031391	-	16.8689	5	42.8525	1	BA
chr1	58079490	58080077	126.265	13.7417	82.9622	10.185	81.7662	0	58079890	58079766	58079785	-	5.36066	3	10.5246	0	L
chr1	58089546	58089933	66.7839	14.638	49.0787	7.53264	62.0423	0	58089686	58089675	58089694	-	10.6721	2	21	0	L
chr1	58112693	58113239	372.895	204.002	292.58	150.812	192.215	97.6722	58112990	58112982	58113001	-	17.7705	4	30.8033	1	BA
chr1	58138758	58139681	218.498	186.92	125.76	107.951	123.047	89.9249	58139195	58139176	58139195	+	13.0656	3	21.7377	1	BS
chr1	58140244	58141085	154.403	94.4593	79.1741	45.9152	68.6243	40.3407	58140807	58140791	58140810	+	12.4918	2	14.4754	1	BA
chr1	58156652	58157183	240.227	46.2797	176.31	28.5959	168.775	10.9133	58156950	58156933	58156952	+	18.5246	4	26.4098	1	BA
chr1	58240281	58240751	52.349	12.4025	30.5896	4.6509	20.9803	0	58240545	58240495	58240514	+	6.70492	2	10.2295	0	L
chr1	58271095	58271474	128.191	14.4245	118.013	12.3922	109.45	9.08169	58271350	58271327	58271346	-	19.4262	6	41.4754	0	L
chr1	58296056	58296979	466.335	546.987	344.823	383.205	188.372	187.998	58296520	58296509	58296528	-	18.623	7	47.1476	1	BS
chr1	58306870	58307068	23.8642	3.96048	20.9668	3.35075	10.9385	0	58306954	58306965	58306984	+	15.4918	5	35.7541	0	L
chr1	58337735	58338046	104.555	30.1564	84.9595	23.4211	81.2569	13.7905	58337892	58337905	58337924	-	14.5246	3	26.6394	1	BA
chr1	58391475	58391754	47.4477	10.594	35.3322	5.41687	31.586	0	58391632	58391624	58391643	+	9.39344	2	11.1148	0	L
chr1	58393909	58394181	33.8175	8.98385	24.0006	5.42996	13.7652	0	58394039	58394037	58394056	+	4.77049	1	4.77049	0	L
chr1	58395164	58396698	167.39	32.5953	59.1357	7.73852	72.3002	0	58396396	58396377	58396396	-	17.8689	8	59.5902	0	L
chr1	58420967	58421262	43.1109	6.87083	29.0444	5.00785	21.5828	0	58421104	0	0	0	0	0	0	0	L
chr1	58448333	58448888	166.218	34.1428	119.591	18.7468	116.1	5.94728	58448595	58448605	58448624	-	17.082	4	28.2623	0	L
chr1	58474182	58474379	30.4019	7.8844	25.2649	6.09177	15.4051	0	58474273	58474262	58474281	+	9.37705	3	13.7049	0	L
chr1	58498582	58499292	82.078	33.3461	43.6283	15.6726	38.9004	10.8616	58498977	58498953	58498972	-	20.5574	3	33.3279	1	BA
chr1	58560209	58560903	61.1111	31.0217	21.0625	13.6061	17.4705	5.34012	58560431	58560561	58560580	-	18.3279	5	34.0656	0	L
chr1	58562161	58562847	271.645	174.961	198.359	115.046	210.799	133.436	58562668	58562645	58562664	+	18.8525	3	30.5902	1	BA
chr1	58578744	58579829	363.276	217.134	268.935	159.265	235.597	183.983	58579375	58579366	58579385	-	21.8361	2	22.9345	1	BS
chr1	58618659	58619263	172.922	75.4019	122.64	50.5137	158.614	35.5558	58618976	58618955	58618974	-	20.9344	1	20.9344	1	BA
chr1	58677437	58677969	101.517	49.4849	69.0092	23.927	71.0168	23.6216	58677785	58677777	58677796	-	21.1311	3	37.672	1	BA
chr1	58697666	58697901	26.136	4.24706	23.7348	3.65561	19.8451	0	58697767	58697807	58697826	-	13.3115	3	24.3115	0	L
chr1	58746887	58747246	181.276	70.0581	134.926	48.8542	85.3607	31.7881	58747090	58747088	58747107	-	10.9836	1	10.9836	1	BA
chr1	58761463	58761840	58.9558	34.6822	40.5632	24.3747	46.9081	14.6176	58761634	58761634	58761653	-	16.7869	4	26.8525	0	L
chr1	58769835	58770665	247.79	145.5	170.483	85.7728	161.262	108.651	58770256	58770246	58770265	+	19.7869	3	26.8689	1	BA
chr1	58802435	58802736	106.958	24.4871	83.0859	17.6683	93.2556	4.61598	58802607	58802602	58802621	-	13.918	5	19.0819	0	L
chr1	58993740	58994091	45.2059	9.05695	33.0078	5.5186	51.2609	0	58993927	58993944	58993963	-	15.2459	1	15.2459	0	L
chr1	59009311	59009633	68.1775	9.4608	56.4825	7.34503	64.9088	0	59009439	59009414	59009433	+	18.7869	2	23.9672	0	L
chr1	59068036	59068353	105.867	12.9416	84.3905	10.6747	141.901	1.95342	59068182	59068174	59068193	+	20.0656	1	20.0656	0	L
chr1	59070762	59071424	173.682	34.2731	76.2526	10.852	62.5331	6.36076	59071018	59071031	59071050	+	14.8197	7	44.2623	0	L
chr1	59142849	59143539	271.047	195.405	223.738	151.097	139.75	174.207	59143005	59142998	59143017	-	13.2459	3	19.3771	1	BS
chr1	59144493	59144956	205.979	114.514	156.654	85.4438	156.303	62.0081	59144739	59144718	59144737	+	20.6885	9	47.5574	1	BA
chr1	59150491	59151077	89.6687	26.209	58.156	9.0542	49.4445	0	59150698	59150696	59150715	+	18.1803	1	18.1803	0	L
chr1	59220448	59220933	44.4826	9.23938	24.6804	2.87655	21.9722	0	59220677	59220523	59220542	+	9.88525	4	18.5574	0	L
chr1	59237805	59238497	315.795	71.8401	231.703	47.4026	160.204	23.219	59238121	59238126	59238145	-	10.377	2	18.5245	1	BA
chr1	59243826	59244182	113.45	20.1017	93.0062	15.6333	136.678	4.7028	59243964	59243946	59243965	+	13.3607	1	13.3607	0	L
chr1	59247642	59248103	343.703	49.8415	278.816	38.265	219.895	27.5952	59247840	59247822	59247841	+	17.9344	4	28.1639	1	BA
chr1	59286318	59287027	321.279	132.675	239.863	97.1431	209.381	77.5305	59286656	59286971	59286990	-	7.62295	9	31.4426	1	BA
chr1	59300941	59301249	73.8853	13.8041	60.0308	10.1668	50.4102	0	59301131	59301117	59301136	+	11.918	2	17.0819	0	L
chr1	59316490	59317223	239.091	116.146	166.797	61.4784	185.194	72.303	59316909	59316910	59316929	+	19.082	4	30.164	1	BA
chr1	59424112	59424429	36.1413	10.5447	20.1255	6.09177	12.1833	0	59424275	59424288	59424307	-	13.6557	1	13.6557	0	L
chr1	59427257	59427459	36.6331	7.21225	31.1025	4.14809	23.1727	0	59427358	59427342	59427361	+	8.88525	4	14.8525	0	L
chr1	59441152	59441404	45.2707	5.90416	36.1161	5.1251	52.309	0	59441275	59441257	59441276	+	18.1311	2	22.3278	0	L
chr1	59491739	59491912	26.4731	2.85828	23.3896	2.07922	14.2418	0	59491809	59491812	59491831	-	13.377	1	13.377	0	L
chr1	59523272	59523981	377.996	139.183	268.284	87.622	190.663	68.7507	59523591	59523574	59523593	+	14.6066	4	22.541	1	BA
chr1	59563339	59563665	50.1977	9.4946	35.7339	5.83899	34.6517	0	59563544	59563547	59563566	-	17.8852	1	17.8852	0	L
chr1	59580955	59581264	42.3057	3.77287	27.936	3.29867	26.8461	0	59581078	59581080	59581099	-	12.8361	1	12.8361	0	L
chr1	59584391	59585192	551.976	324.448	419.814	221.568	189.947	117.681	59584833	59584823	59584842	-	16.4262	5	30.4426	1	BS
chr1	59603952	59604340	177.597	23.3352	128.848	12.4363	83.3988	0	59604146	59603997	59604016	+	8.40984	4	17.5902	0	L
chr1	59608941	59610128	567.584	301.447	280.886	177.151	206.451	123.332	59609623	59609616	59609635	+	15.6557	6	39.1311	1	BA
chr1	59610840	59611470	307.802	134.95	219.245	94.0996	203.672	95.7386	59611129	59611128	59611147	-	21.2295	3	34.4262	1	BA
chr1	59613530	59614532	783.585	346.234	480.453	200.768	233.615	140.1	59614023	59614012	59614031	+	18.7869	10	69.2787	1	BA
chr1	59622944	59623928	470.533	475.457	376.534	367.181	296.33	257.024	59623528	59623516	59623535	-	24.4918	4	35.3443	1	BS
chr1	59630461	59631100	66.8758	10.1329	26.1022	3.63734	29.8774	0	59630756	59630963	59630982	-	14.2787	6	48.1475	0	L
chr1	59638347	59638710	40.5615	9.17146	21.5847	5.36479	22.3945	0	59638605	59638572	59638591	-	15.377	3	26.4426	0	L
chr1	59661267	59661600	35.6451	4.4164	27.3857	3.82495	30.6189	0	59661513	59661478	59661497	-	14.2787	4	31.9672	0	L
chr1	59689634	59690083	43.7186	11.7952	24.6169	6.1073	25.1592	0	59689753	59689649	59689668	+	18.459	5	29.8196	0	L
chr1	59719437	59720368	304.034	190.25	210.179	127.193	214.173	134.525	59720125	59720123	59720142	-	15.5082	4	21.8033	1	BA
chr1	59749503	59750109	70.4958	15.9354	36.0563	8.32204	33.7617	3.84022	59749796	59749863	59749882	+	15.4918	4	29.7541	0	L
chr1	59862468	59863117	71.2646	25.2661	41.0821	10.9486	52.3665	7.70899	59862774	59862752	59862771	+	14.4098	4	28.7049	0	L
chr1	59883565	59884409	549.128	279.756	430.845	194.15	339.002	173.844	59883946	59883932	59883951	+	20.1475	2	21.4426	1	BA
chr1	59967146	59967689	106.1	14.1976	75.6804	8.76762	92.7141	0	59967510	59967489	59967508	-	16.9508	2	17.9344	0	L
chr1	59995632	59996099	132.172	32.6605	93.0538	19.242	108.036	7.65603	59995854	59995853	59995872	-	9.31148	3	13.5738	0	L
chr1	60000370	60000932	103.418	7.48056	73.8714	3.02761	85.4225	0	60000659	60000398	60000417	+	14.3115	5	36.9509	0	L
chr1	60005528	60005898	42.5882	12.147	28.1305	6.54769	24.7715	0	60005649	60005654	60005673	+	14.2787	1	14.2787	0	L
chr1	60054445	60055100	259.058	70.8454	171.279	47.8147	185.18	50.7778	60054855	60054841	60054860	+	14.6721	4	35.9836	1	BA
chr1	60104587	60105065	44.483	4.94267	20.7731	2.20165	26.3379	0	60104749	60104764	60104783	-	18.3443	3	29.4099	0	L
chr1	60152700	60153044	103.581	10.3178	83.9854	8.9473	86.038	3.63088	60152906	60152884	60152903	+	14.1475	3	22.2459	0	L
chr1	60158408	60158763	40.0946	8.71036	30.1552	5.85208	23.7641	0	60158675	60158649	60158668	+	18.2623	2	28.918	0	L
chr1	60196809	60197347	263.651	97.5545	206.199	75.8009	164.879	86.317	60197021	60197335	60197354	-	6.55738	2	11.1311	1	BA
chr1	60272397	60272847	43.3164	5.31271	30.3604	3.04589	31.795	0	60272694	60272661	60272680	-	8.60656	3	17.5082	0	L
chr1	60423961	60424234	46.3416	4.89059	41.5079	4.4164	44.022	0	60424073	60424072	60424091	+	17	4	29.3115	0	L
chr1	60427921	60429431	413.253	92.9009	260.636	59.2503	223.975	57.1804	60429142	60428286	60428305	+	10.3279	7	38.0984	1	BA
chr1	60447042	60447542	167.15	20.4118	125.011	12.8609	143.537	8.57087	60447281	60447290	60447309	-	10.6557	4	25.3442	0	L
chr1	60534917	60535254	187.972	43.8284	162.995	37.6818	179.375	49.5277	60535116	60535119	60535138	-	18.7049	1	18.7049	1	BA
chr1	60565225	60565797	117.847	36.2016	65.4072	15.3494	56.7335	15.4049	60565442	60565293	60565312	-	11.7541	2	17.082	1	BA
chr1	60778848	60779084	46.9453	6.07349	37.0234	4.70298	27.5379	0	60778958	60778889	60778908	-	6.39344	1	6.39344	0	L
chr1	60822798	60823557	430.188	203.805	322.34	145.667	268.669	123.773	60823136	60823130	60823149	-	13.5738	2	19.9508	1	BA
chr1	60857302	60857811	142.254	32.7257	96.0923	16.5817	70.4953	7.35078	60857513	60857502	60857521	+	14.5574	4	37.5082	0	L
chr1	60860467	60861080	263.052	76.562	215.635	49.727	216.148	43.3815	60860816	60860824	60860843	-	17.8361	2	21.9836	1	BA
chr1	60868217	60868905	384.382	212.405	285.139	154.762	249.019	131.803	60868610	60868607	60868626	-	17.3279	3	28.164	1	BA
chr1	60954563	60955518	215.907	107.615	136.142	57.5442	163.786	66.3326	60955051	60955059	60955078	-	19.1148	1	19.1148	1	BA
chr1	60958223	60958812	137.859	44.9251	93.9424	30.5709	114.467	25.583	60958477	60958461	60958480	+	12.5082	5	27.6394	1	BA
chr1	60961075	60961584	174.605	32.2098	132.229	18.7209	177.241	8.4541	60961307	60961297	60961316	-	17.082	3	24.8689	0	L
chr1	60961790	60962953	226.764	136.185	141.078	71.0044	138.271	98.2131	60962292	60962278	60962297	-	10.6066	8	37.705	1	BA
chr1	61055089	61055602	181.999	21.6078	144.635	16.7172	180.78	8.28739	61055353	61055334	61055353	+	19.623	4	28.1148	0	L
chr1	61101576	61102228	162.04	111.091	103.434	67.4502	141.133	87.5733	61101827	61101800	61101819	+	17.4262	5	36.9344	1	BS
chr1	61125159	61125545	86.6741	19.5624	64.8365	15.6019	104.868	8.20558	61125331	61125313	61125332	+	15.082	3	18.8197	0	L
chr1	61139128	61139569	258.496	50.7662	191.029	35.1277	158.923	32.9497	61139376	61139364	61139383	+	15.6885	4	22	1	BA
chr1	61180899	61181696	385.439	369.898	287.601	283.844	268.39	172.852	61181299	61181287	61181306	+	19.4918	6	45.7049	1	BS
chr1	61297967	61298498	171.916	71.9501	115.354	45.0137	120.167	43.3025	61298175	61298162	61298181	+	14.5246	5	23.8361	1	BA
chr1	61377051	61377691	349.692	387.936	262.23	287.992	203.145	167.049	61377269	61377255	61377274	+	15.9508	2	19.4426	1	BS
chr1	61524942	61525477	181.975	135.017	150.365	109.845	135.744	115.702	61525088	61525068	61525087	+	18.7869	2	24.7377	1	BS
chr1	61741018	61741263	36.6941	5.5186	32.8894	5.21373	40.187	0	61741149	61741138	61741157	-	16.9508	2	21.1475	0	L
chr1	61771208	61771727	245.502	45.4538	201.449	37.1238	209.812	23.1431	61771423	61771420	61771439	-	19.4426	5	27.7213	1	BA
chr1	61777041	61777293	27.8253	10.4092	24.1109	7.66817	16.8734	0	61777178	61777174	61777193	-	9.55738	1	9.55738	0	L
chr1	61925045	61925295	41.5051	1.99851	36.2264	1.38879	31.1609	0	61925169	61925195	61925214	-	10.918	4	28.4426	0	L
chr1	61966868	61967661	227.351	113.632	163.455	77.5207	195.872	79.3063	61967326	61967311	61967330	-	17.9672	3	32.4262	1	BA
chr1	62378114	62378963	254.919	217.259	182.25	144.423	174.268	157.534	62378540	62378527	62378546	+	12.5082	4	20.918	1	BS
chr1	62401833	62402099	35.2984	4.58573	26.7869	3.80667	19.4958	0	62401981	62401958	62401977	+	16.9508	1	16.9508	0	L
chr1	62597949	62598344	58.6852	37.2621	36.7817	22.0665	43.2024	13.6993	62598171	62598234	62598253	-	7.2459	4	11.541	1	BA
chr1	62697001	62697380	130.398	9.22629	106.042	5.97452	68.0567	0	62697158	62697156	62697175	-	12.1967	2	15.459	0	L
chr1	62700957	62701559	414.977	281.218	240.182	190.12	212.053	157.141	62701219	62701200	62701219	-	16.9508	7	49.0656	1	BA
chr1	62707670	62707904	62.9055	11.79	46.4178	7.42573	23.0552	0	62707805	62707787	62707806	-	11.3607	3	21.541	0	L
chr1	62717982	62718190	55.1747	10.3857	47.3523	7.94957	22.2424	0	62718105	62718092	62718111	-	13.4098	3	16.4918	0	L
chr1	62722405	62723267	485.211	671.256	372.228	503.331	239.735	235.49	62722718	62722719	62722738	+	18.8689	2	27.4918	1	BS
chr1	62738263	62738746	181.707	59.8883	121.889	32.3087	73.6274	20.814	62738447	62738420	62738439	+	15.3115	4	24.7541	1	BA
chr1	62743341	62743526	40.9429	11.7276	33.4047	8.83279	11.5335	0	62743412	0	0	0	0	0	0	0	L
chr1	62774903	62775360	122.983	27.2305	84.8154	16.2665	99.9189	7.34059	62775046	62775045	62775064	-	20.7049	5	31.4098	0	L
chr1	62786047	62786989	414.412	482.841	294.587	318.347	234.827	231.293	62786441	62786437	62786456	+	23.5902	11	57.7213	1	BS
chr1	62795558	62796117	181.733	41.4333	80.1604	19.6458	45.3414	0	62795725	62795698	62795717	+	18.1639	9	52.9672	0	L
chr1	62819970	62820992	333.439	59.1068	254.627	43.6401	245.9	27.0798	62820356	62820351	62820370	-	19.7705	5	32.1967	1	BA
chr1	62842030	62842371	41.8564	11.3731	30.0364	7.2095	31.586	0	62842242	62842206	62842225	+	8.47541	2	11.2951	0	L
chr1	62929206	62930139	546.835	440.266	402.793	310.775	295.47	203.223	62929701	62929703	62929722	-	19.4098	4	29.9836	1	BS
chr1	62964356	62964703	228.174	24.6275	193.416	17.2721	152.159	2.94759	62964496	62964493	62964512	-	11.4426	1	11.4426	0	L
chr1	62966570	62967516	376.957	459.245	256.269	294.225	191.752	183.166	62967087	62967074	62967093	-	19.4918	6	32.1967	1	BS
chr1	62984423	62984870	324.433	121.476	240.251	89.0184	139.478	58.1341	62984655	62984630	62984649	+	15.0164	2	18.2951	1	BA
chr1	62986303	62986770	275.952	91.1113	237.293	75.4884	202.149	80.5467	62986451	62986421	62986440	-	20.9508	3	32.4754	1	BA
chr1	63088621	63089190	60.1317	10.5054	23.1942	5.93796	19.8849	0	63088722	63088845	63088864	-	17.8033	5	31.8197	0	L
chr1	63090519	63090971	67.5258	10.6592	40.5851	4.82024	46.7368	0	63090853	63090805	63090824	-	16.3279	2	18.5246	0	L
chr1	63110707	63111305	337.032	204.92	236.946	144.859	208.116	108.048	63111054	63111055	63111074	-	17.6885	5	31.1147	1	BA
chr1	63114551	63114813	106.009	24.104	82.5486	16.4541	35.9243	7.08626	63114689	63114669	63114688	-	2.18033	1	2.18033	0	L
chr1	63180698	63181848	790.409	308.05	402.936	173.655	274.197	153.82	63181225	63181159	63181178	+	22.6721	7	56.1311	1	BA
chr1	63182492	63183280	341.086	175.432	219.589	85.4103	176.735	105.526	63182834	63182822	63182841	+	25.1803	2	28.3278	1	BA
chr1	63204498	63204773	45.0831	10.662	31.6935	7.29295	11.4635	0	63204594	63204582	63204601	+	7.39344	6	28.082	0	L
chr1	63219170	63219801	315.398	90.4181	228.739	63.9118	233.929	44.7505	63219490	63219489	63219508	-	18.541	3	25.4754	1	BA
chr1	63242322	63242654	132.811	17.1417	105.612	13.6034	119.096	6.38316	63242476	63242452	63242471	+	20.4918	2	21.3607	0	L
chr1	63403460	63404214	472.321	270.181	382.265	221.97	346.886	222.724	63403806	63403784	63403803	+	18.2459	2	25.7869	1	BA
chr1	63609619	63610279	209.59	54.8494	148.684	33.7237	198.384	19.8822	63609829	63609819	63609838	+	15.1639	3	30.0655	1	BA
chr1	63657838	63658693	355.477	448.291	250.749	284.389	256.459	196.318	63658191	63658186	63658205	+	10.2459	1	10.2459	1	BS
chr1	63659413	63660067	185.157	78.0263	127.319	46.387	143.616	35.4732	63659747	63659734	63659753	+	13.2951	2	15.1967	1	BA
chr1	63668707	63669127	111.98	22.4727	88.9278	12.9157	100.16	2.36101	63668992	63668997	63669016	+	15.1639	6	32.8196	0	L
chr1	63763146	63763505	77.4926	9.35664	56.7569	4.53365	83.0856	0	63763302	63763299	63763318	+	15.082	2	19.705	0	L
chr1	63854752	63855229	156.359	27.4233	126.461	19.5727	165.367	7.92285	63854996	63854989	63855008	+	11.1475	3	23.0491	0	L
chr1	63953464	63953786	120.489	8.81727	98.0203	4.26534	71.799	0	63953674	63953649	63953668	+	18.2459	4	24.3606	0	L
chr1	64418364	64419179	164.721	104.84	99.6134	57.1345	99.1152	50.7778	64418757	64418754	64418773	-	21.1311	4	26.5409	1	BA
chr1	64445972	64446386	195.386	13.9579	151.522	6.02142	122.08	0	64446223	64446216	64446235	-	7.39344	4	14.1639	0	L
chr1	64447853	64448675	184.229	185.147	131.759	121.946	153.278	163.721	64448283	64448284	64448303	-	21.7049	2	22.6229	1	BS
chr1	64461439	64462059	189.922	139.525	159.271	115.004	179.568	122.785	64461830	64461811	64461830	-	23.3279	3	27.0656	1	BS
chr1	64543851	64544094	34.0357	7.13914	25.6536	3.9422	26.461	0	64543991	64543949	64543968	-	17.7213	1	17.7213	0	L
chr1	64617652	64618055	227.144	166.416	183.81	125.905	122.599	84.987	64617813	64617774	64617793	+	22.1803	8	48.9016	1	BS
chr1	64655836	64656133	63.8123	13.3664	55.7022	10.761	66.1444	0	64655978	64655956	64655975	+	15.3115	3	31.7705	0	L
chr1	64656631	64656968	52.3978	12.2018	39.7165	6.64942	36.9066	0	64656821	64656804	64656823	+	10.3934	1	10.3934	0	L
chr1	64705180	64705735	224.641	45.8659	163.898	31.9704	198.655	36.778	64705448	64705431	64705450	+	17.6393	5	43.8688	1	BA
chr1	64709827	64710498	175.245	29.8519	114.762	17.0924	158.614	9.76088	64710068	64710075	64710094	-	15.3279	5	27.7377	0	L
chr1	64717507	64718108	231.744	25.1799	177.718	13.4368	192.52	5.73604	64717731	64717720	64717739	+	11.7705	2	12.7869	0	L
chr1	64735878	64736185	92.3099	29.935	67.0355	25.6879	38.5366	11.1775	64736087	64736061	64736080	+	14.8361	8	52.5082	0	L
chr1	64918710	64919491	220.164	117.477	116.355	53.1457	117.661	59.5599	64919098	64919088	64919107	-	18.4098	3	26.6557	1	BA
chr1	64986139	64986553	172.8	28.9007	131.426	19.7631	159.586	10.2682	64986361	64986363	64986382	-	18.1311	2	23.2459	1	BA
chr1	65009927	65010552	536.255	404.37	425.431	325.747	274.772	270.289	65010356	65010368	65010387	-	21.3607	6	58.5575	1	BS
chr1	65046226	65047043	253.396	126.863	184.209	81.7371	220.097	119.217	65046615	65046597	65046616	+	18.9836	5	32.0328	1	BA
chr1	65075641	65075967	47.8881	5.36479	34.5698	3.63734	38.2709	0	65075795	65075763	65075782	-	13.1311	2	16.1639	0	L
chr1	65111704	65112639	413.382	353.981	312.308	271.312	231.844	230.58	65112223	65112197	65112216	+	23.2459	5	38.0328	1	BS
chr1	65178179	65178632	368.297	234.999	268.858	167.862	138.849	104.371	65178399	65178396	65178415	-	19.9344	4	28.5573	1	BS
chr1	65179184	65180625	627.127	346.228	244.774	171.097	182.298	185.879	65179324	65180044	65180063	+	19.1803	7	53.6229	1	BA
chr1	65185416	65185975	127.405	37.0845	96.5772	27.9651	82.2489	27.4959	65185733	65185732	65185751	-	6.93443	2	8.49181	1	BA
chr1	65282603	65283384	240.726	84.6882	173.834	60.1649	171.181	66.6355	65282982	65282965	65282984	+	19.5082	3	22.7705	1	BA
chr1	65309893	65310705	175.903	61.3219	108.872	32.4053	126.387	29.6414	65310300	65310286	65310305	+	11.2459	4	19.6557	1	BA
chr1	65311969	65312734	136.267	35.3991	92.3107	23.6453	146.241	18.5094	65312326	65312311	65312330	+	13.2295	1	13.2295	1	BA
chr1	65387947	65388751	422.169	428.746	330.87	331.064	152.266	168.958	65388476	65388475	65388494	-	18.6066	9	40.6885	1	BS
chr1	65654522	65654789	86.7457	14.1352	75.6279	11.8501	92.5487	6.41224	65654655	65654647	65654666	-	15.1311	3	22.5409	0	L
chr1	65986595	65986984	65.592	11.579	46.0991	8.3455	79.6244	3.72658	65986766	65986775	65986794	-	15.3115	2	17.082	0	L
chr1	66099905	66100156	33.5752	4.8775	28.0715	3.9291	44.7863	0	66100027	66100019	66100038	-	6.95082	1	6.95082	0	L
chr1	66104575	66104863	112.856	35.6833	107.115	32.1449	79.6928	32.1499	66104743	66104755	66104774	+	14.9508	5	39.6557	1	BA
chr1	66105277	66105503	42.197	9.81774	40.1626	8.59828	38.9004	3.38224	66105397	66105288	66105307	+	1.36066	1	1.36066	0	L
chr1	66407647	66407866	45.1421	7.39193	39.0778	4.72126	24.1184	0	66407781	66407765	66407784	-	12.0984	4	38.0001	0	L
chr1	66655591	66656121	80.1589	18.8381	50.4812	7.1288	94.9635	3.08026	66655933	66655916	66655935	-	17.0984	3	22.1312	0	L
chr1	66678686	66679008	32.2055	7.39711	21.4744	4.4164	26.1903	0	66678905	66678866	66678885	+	15.4098	3	29.6229	0	L
chr1	66813299	66813638	31.7032	6.16213	24.4292	5.0782	26.3379	0	66813391	66813382	66813401	-	12.1311	3	25.8524	0	L
chr1	66838247	66838889	229.857	152.728	181.125	114.705	212.201	107.048	66838695	66838676	66838695	-	20.7213	3	30.9836	1	BA
chr1	66895658	66896472	133.588	26.2014	67.0257	11.4931	76.1004	4.38186	66895876	66895874	66895893	-	20.8033	7	49.3279	0	L
chr1	66940834	66941411	316.588	60.8684	258.181	48.5338	256.459	54.0933	66941145	66941150	66941169	-	16.7869	7	50.6066	1	BA
chr1	66992752	66993066	55.4568	9.9688	39.627	6.43044	37.3973	0	66992923	66992910	66992929	-	17.9672	1	17.9672	0	L
chr1	67014036	67014745	63.0954	27.9371	31.3955	12.7829	50.8316	9.78332	67014415	67014391	67014410	+	16.7705	4	25.2459	0	L
chr1	67061288	67062231	371.925	328.024	274.388	237.45	233.378	164.028	67061645	67061629	67061648	+	20.8525	4	32.2787	1	BS
chr1	67143748	67144408	124.664	133.921	86.6214	84.3526	84.3059	98.2131	67144141	67144135	67144154	+	18.8197	4	27.8361	1	BS
chr1	67180886	67181754	363.971	308.115	287.485	245.681	300.393	246.383	67181383	67181366	67181385	+	15.0328	1	15.0328	1	BS
chr1	67218276	67218612	93.6334	17.0117	79.838	15.4536	104.464	10.8616	67218489	67218466	67218485	+	12.5574	1	12.5574	1	BA
chr1	67478020	67478621	84.9314	63.7453	45.9476	31.7255	55.4624	42.1043	67478158	67478155	67478174	+	18.623	6	27.9509	1	BS
chr1	67640149	67641068	123.387	145.643	79.0405	86.6977	108.926	89.6874	67640560	67640546	67640565	+	21.4426	8	50.0164	1	BS
chr1	67643748	67643997	28.762	8.77037	21.3117	5.23201	24.1509	1.52888	67643854	67643840	67643859	+	12.1803	1	12.1803	0	L
chr1	68106310	68107093	143.705	88.1903	103.954	65.2641	126.833	82.9715	68106695	68106681	68106700	+	20.0984	3	26.7705	1	BS
chr1	68150671	68150898	36.1935	6.24283	34.0052	6.24283	44.446	0	68150775	68150755	68150774	+	10.6393	4	19.6065	0	L
chr1	68752793	68753305	96.5813	27.9706	70.5601	17.9835	116.15	11.8503	68752961	68752937	68752956	+	14.3443	3	23.7377	1	BA
chr1	69065139	69065465	35.4905	11.6469	23.0795	8.44723	22.8993	4.8223	69065288	69065396	69065415	-	12.5574	3	23.4427	0	L
chr1	69138651	69139564	193.898	242.364	138.44	175.321	177.241	197.432	69139070	69139071	69139090	-	21.8689	2	24.9017	1	BS
chr1	69165181	69165629	50.0324	13.833	34.0096	10.3285	44.7863	6.71417	69165372	69165358	69165377	+	14.1967	1	14.1967	0	L
chr1	69239453	69239855	62.7203	49.0677	48.5459	35.5422	63.4072	32.1499	69239595	69239580	69239599	+	16.6393	4	26.9508	1	BS
chr1	69241678	69242304	351.799	261.475	278.745	184.635	243.796	174.265	69241925	69241904	69241923	+	20.4918	3	29.5246	1	BS
chr1	69370171	69370415	29.0802	9.51287	26.3245	7.64989	24.5018	0	69370262	69370266	69370285	-	7.04918	3	16.0656	0	L
chr1	69376960	69377181	105.627	25.2348	88.2274	22.1889	39.4712	0	69377091	69377071	69377090	+	14.8033	5	26.8525	0	L
chr1	69688868	69689430	269.616	176.342	204.918	129.228	234.901	140.895	69689218	69689209	69689228	-	16.4098	3	26	1	BA
chr1	69757701	69758074	73.7012	51.0479	51.2499	37.559	66.9383	36.348	69757855	69757862	69757881	-	12.6885	4	30.0492	1	BS
chr1	69775613	69775984	122.282	19.7786	104.201	14.4842	146.526	6.38316	69775800	69775800	69775819	-	17.377	1	17.377	0	L
chr1	69784929	69785680	169.777	178.706	131.95	142.592	200.58	163.147	69785323	69785309	69785328	+	20.7705	1	20.7705	1	BS
chr1	69790268	69791015	253.249	345.8	195.75	269.342	223.262	234.164	69790462	69790429	69790448	+	20.377	3	32.2623	1	BS
chr1	70020846	70021128	29.4201	4.28087	26.0212	3.02761	27.9923	0	70021021	70021034	70021053	-	12.3279	2	18.7377	0	L
chr1	70127968	70128492	83.9915	47.3378	60.2881	28.9738	68.177	30.7749	70128239	70128223	70128242	+	23.2459	2	26.6066	1	BA
chr1	70269859	70270845	240.438	213.135	166.168	132.871	135.484	161.273	70270338	70270313	70270332	+	18.9672	8	48.5082	1	BS
chr1	70786967	70787550	261.258	34.4897	207.695	23.0383	233.378	15.7454	70787345	70787334	70787353	+	17.0492	3	25	1	BA
chr1	70806531	70806843	33.2309	10.8992	23.3237	6.36283	18.1725	3.03588	70806733	70806707	70806726	-	15.459	2	25.1967	0	L
chr1	70833340	70833579	37.3031	6.2611	31.0459	5.19546	43.0163	0	70833463	70833460	70833479	-	8.5082	1	8.5082	0	L
chr1	71036645	71037558	389.229	393.992	274.397	255.144	236.845	176.499	71037173	71037156	71037175	+	10.6066	1	10.6066	1	BS
chr1	71289478	71290264	384.489	386.975	297.005	309.41	318.686	213.282	71289717	71289696	71289715	+	24.3115	4	44.9181	1	BS
chr1	71361963	71362234	33.051	4.72126	27.1484	3.9422	33.2959	0	71362106	71362101	71362120	-	17.1311	3	22.3934	0	L
chr1	71470773	71471278	121.091	41.376	87.8215	24.4347	87.739	13.8684	71471081	71471084	71471103	-	12.7049	3	17.0164	1	BA
chr1	71505925	71506578	147.466	129.942	114.258	101.364	157.449	120.483	71506051	71506029	71506048	-	17.082	1	17.082	1	BS
chr1	71531545	71532082	311.849	65.9307	237.335	50.8706	306.463	42.0544	71531881	71531887	71531906	-	17.4098	3	25.0819	1	BA
chr1	71578102	71578568	55.8735	13.5696	36.0416	7.61334	33.9103	0	71578346	71578319	71578338	+	17.8852	2	24.1967	0	L
chr1	71587512	71587724	33.2509	10.0705	26.6322	6.56597	21.1671	0	71587606	71587594	71587613	+	12.0164	4	29.7541	0	L
chr1	71609480	71609717	61.9632	16.1882	49.5566	8.57483	25.4439	0	71609599	71609608	71609627	-	12.2623	3	14.623	0	L
chr1	71675345	71676115	280.73	84.4257	197.085	48.3282	194.94	71.4646	71675610	71675605	71675624	+	12.1803	5	20.9508	1	BA
chr1	71705787	71705972	24.7394	5.71655	22.1453	5.1251	17.8153	0	71705877	71705883	71705902	-	15.3279	3	28	0	L
chr1	71778242	71778784	220.34	70.9231	168.77	53.7134	199.461	46.5287	71778502	71778497	71778516	-	20.2787	1	20.2787	1	BA
chr1	71983938	71984185	44.2902	7.74887	38.3537	5.93796	31.586	0	71984046	71984045	71984064	-	16.6393	2	23.4754	0	L
chr1	72123594	72124192	314.744	166.548	255.382	127.279	193.711	92.3853	72123839	72123840	72123859	-	24.1475	2	26.2131	1	BA
chr1	72141592	72142412	559.043	413.09	426.814	322.935	354.868	179.241	72142064	72142049	72142068	-	16.2459	5	49.5246	1	BS
chr1	72165955	72167609	546.639	190.64	159.862	49.297	154.648	42.5016	72167229	72167222	72167241	-	15.7869	13	94.9017	1	BA
chr1	72220011	72220376	127.129	15.5498	97.2879	12.2173	129.085	0	72220173	72220175	72220194	-	14.5902	2	21.4591	0	L
chr1	72232591	72233237	127.031	27.7751	86.1773	15.1539	90.4724	10.9773	72232771	72232793	72232812	+	20.6721	4	30.2787	1	BA
chr1	72255207	72255422	28.4293	10.3206	20.5879	7.46228	10.8172	0	72255317	72255296	72255315	+	6.03279	4	18.0984	0	L
chr1	72306365	72307316	249.7	45.8497	118.603	23.6504	124.666	12.6839	72307066	72307042	72307061	+	17.8852	3	35.8032	1	BA
chr1	72313397	72314364	349.043	235.96	208.529	110.447	205.613	113.891	72313842	72313827	72313846	+	18.8361	10	57.4591	1	BS
chr1	72380547	72380872	95.4012	19.0388	78.4695	18.1243	83.6137	11.775	72380750	72380724	72380743	+	15.4426	4	29.918	1	BA
chr1	72575137	72575737	233.224	56.2175	184.615	37.9422	183.812	29.9968	72575345	72575337	72575356	-	16.5082	1	16.5082	1	BA
chr1	72610426	72610806	100.309	30.3388	70.8877	20.6097	39.4269	6.67976	72610644	72610626	72610645	+	15.0328	4	25.7541	0	L
chr1	72701898	72702114	43.1235	7.53264	43.1235	7.53264	40.3563	0	72702003	72702004	72702023	+	15.5574	4	26.4754	0	L
chr1	72716518	72717589	571.242	398.894	426.797	309.429	323.473	261.112	72717171	72717152	72717171	+	21.0656	4	27.4098	1	BS
chr1	72718782	72719383	454.904	215.294	343.112	152.451	219.115	130.248	72719029	72719025	72719044	+	18.7541	1	18.7541	1	BA
chr1	72765540	72765806	49.5162	5.14338	36.9383	2.45443	19.4177	0	72765661	72765642	72765661	+	8.98361	4	15.459	0	L
chr1	72854689	72855512	501.617	621.821	388.748	435.988	245.541	240.637	72855107	72855097	72855116	-	17.2295	6	45.9344	1	BS
chr1	72865605	72866617	608.59	697.169	477.251	495.452	223.047	259.521	72866013	72866002	72866021	+	24.1803	8	53.5901	1	BS
chr1	72877786	72878255	180.456	20.7349	130.817	8.92142	148.287	0	72878037	72878190	72878209	-	1.22951	1	1.22951	0	L
chr1	72879103	72879891	306.118	113.321	221.559	80.7097	205.432	95.5382	72879451	72879452	72879471	-	19.0984	5	28.541	1	BA
chr1	73274412	73274957	164.001	18.7157	125.119	12.7229	199.569	0	73274678	73274687	73274706	-	17.5738	1	17.5738	0	L
chr1	73303294	73303678	65.5277	23.1424	48.5585	16.7979	51.9856	11.8503	73303446	73303452	73303471	-	7.18033	3	11.7049	1	BA
chr1	73618530	73618980	121.536	16.6313	90.8996	10.5733	117.836	0	73618736	73618738	73618757	-	15.5574	1	15.5574	0	L
chr1	73715606	73715867	39.2358	9.70048	32.5337	7.66817	28.8957	0	73715784	73715647	73715666	+	4.59016	1	4.59016	0	L
chr1	73737174	73737395	43.6274	8.32204	41.1236	7.73059	34.8152	0	73737296	73737272	73737291	-	14.6066	7	36.7542	0	L
chr1	73826016	73827026	529.228	553.689	399.909	379.13	288.491	221.502	73826491	73826492	73826511	-	24.377	11	68.8196	1	BS
chr1	73860982	73861265	38.1611	6.56597	26.0647	4.58573	14.071	0	73861093	73861111	73861130	+	5.18033	5	16.0656	0	L
chr1	73862679	73863432	417.016	57.788	234.904	30.073	113.421	13.2942	73862982	73862972	73862991	-	17.4426	10	68.7705	0	L
chr1	73901296	73902926	937.503	1069.24	414.061	386.162	250.563	236.878	73901742	73901718	73901737	+	23.4918	13	83.6393	1	BS
chr1	73905744	73905969	52.9567	14.6249	42.322	8.52793	22.5926	0	73905851	73905841	73905860	+	13.7049	3	29.5573	0	L
chr1	73926327	73926598	87.3449	18.5308	71.6054	13.8251	68.5195	0	73926459	73926439	73926458	+	20.6885	7	47.7869	0	L
chr1	73986637	73987016	273.538	110.713	225.426	95.447	166.092	75.2337	73986859	73986859	73986878	-	17.6393	1	17.6393	1	BA
chr1	73996092	73996837	319.276	190.118	223.175	125.708	151.294	119.299	73996471	73996450	73996469	-	18.1148	8	47.2623	1	BA
chr1	74077150	74077893	414.854	324.187	336.499	233.047	270.317	194.448	74077546	74077544	74077563	-	9.7377	6	28.8033	1	BS
chr1	74082594	74083446	626.579	640.111	466.809	434.064	220.168	166.346	74083034	74083028	74083047	-	23.6721	11	55.3442	1	BS
chr1	74098315	74098562	127.159	18.2439	99.8961	13.442	61.8725	0	74098456	74098460	74098479	-	9.44262	8	35.377	0	L
chr1	74125007	74125524	376.165	102.453	271.051	61.5588	164.817	43.0837	74125305	74125300	74125319	-	20.7869	11	66.5082	1	BA
chr1	74131256	74131554	42.1119	8.03546	34.0263	5.00785	22.6051	0	74131438	74131435	74131454	-	13.5738	5	32.3935	0	L
chr1	74131980	74132312	45.3932	5.95624	35.0089	3.50181	27.4328	0	74132194	74132172	74132191	-	17.0328	1	17.0328	0	L
chr1	74139272	74139970	333.074	169.818	228.826	90.4681	169.267	91.5688	74139644	74139637	74139656	-	16.2951	8	41.623	1	BA
chr1	74182957	74183348	135.713	15.3284	117.328	9.25491	123.913	0	74183165	74183137	74183156	+	17.9836	2	22.9344	0	L
chr1	74195769	74196411	354.213	110.728	265.742	83.3097	223.048	48.795	74196173	74196156	74196175	-	17.6557	9	63.7213	1	BA
chr1	74205662	74206531	340.498	316.362	229.47	178.267	157.637	188.689	74206020	74206001	74206020	+	20.1311	4	34.1639	1	BS
chr1	74268821	74269192	44.7701	12.8584	31.5344	6.7015	18.9494	0	74268963	74268961	74268980	-	4.96721	6	28.3115	0	L
chr1	74287391	74287668	51.5438	18.6271	31.3764	11.9959	19.4999	3.05221	74287475	74287477	74287496	+	4.93443	2	6.22951	0	L
chr1	74313158	74313888	320.83	77.5859	229.698	45.1572	225.769	58.5636	74313517	74313499	74313518	+	17.2295	2	27.8525	1	BA
chr1	74326679	74327286	76.8653	35.636	28.1826	12.874	15.3389	4.01674	74327204	74327121	74327140	-	18.3279	4	38.4263	0	L
chr1	74361779	74362241	380.087	91.9732	281.785	65.6859	188.098	47.9174	74362009	74362003	74362022	-	18.6557	6	49.8688	1	BA
chr1	74377760	74378053	50.9988	9.35907	32.0655	5.22926	21.2806	0	74377836	74377851	74377870	+	15.0164	5	32.5246	0	L
chr1	74386582	74386942	192.431	67.7779	137.552	48.8304	63.5303	22.1177	74386755	74386751	74386770	-	17.1967	2	22.1311	0	L
chr1	74390496	74391363	657.674	406.166	408.031	276.107	225.893	150.322	74390751	74390741	74390760	-	24.459	6	53.9508	1	BA
chr1	74397460	74397740	141.495	62.4755	104.667	39.0178	56.166	26.4311	74397574	74397553	74397572	+	10.6557	4	17.0163	0	L
chr1	74397960	74398548	334.54	178.16	227.273	106.555	177.39	111.92	74398397	74398376	74398395	-	14.8852	3	21.754	1	BA
chr1	74441851	74442518	87.9664	14.0596	35.7754	8.61138	41.824	3.93341	74442405	74441944	74441963	-	12.4754	5	25.2459	0	L
chr1	74452501	74453334	132.301	33.3278	71.5772	11.3786	114.249	14.2364	74452914	74452901	74452920	-	14.082	3	20.3115	0	L
chr1	74460128	74460863	187.859	48.4217	141.641	33.8279	175.329	28.064	74460458	74460454	74460473	+	21.7377	1	21.7377	1	BA
chr1	74643943	74644338	74.7812	7.48056	61.2353	5.92244	65.3832	0	74644105	74644102	74644121	+	15.9672	1	15.9672	0	L
chr1	74661631	74661818	79.1502	32.6995	75.5193	30.8548	40.4358	16.9317	74661729	74661798	74661817	+	11.0164	4	22.7869	1	BS
chr1	74723547	74724270	278.458	108.162	199.775	69.8108	133.577	77.7136	74723934	74723918	74723937	+	17.7705	8	43.2295	1	BA
chr1	74748881	74749375	471.896	86.8712	383.525	68.0072	208.857	46.6327	74749012	74749278	74749297	-	10.5902	8	42.4755	1	BA
chr1	74759721	74760347	314.331	63.4894	229.299	44.6044	209.857	27.4668	74760019	74760026	74760045	-	16.4918	7	41.4918	1	BA
chr1	74762887	74763700	372.548	159.882	270.906	115.546	189.177	95.9885	74763279	74763260	74763279	+	20.918	2	22.0655	1	BA
chr1	74775886	74776223	276.316	54.7815	217.355	39.9638	120.345	16.2018	74776061	74776005	74776024	+	12.9344	8	38.7541	1	BA
chr1	74776758	74777040	114.467	21.5792	88.9433	15.2529	50.3743	0	74776921	74776912	74776931	-	18.8852	2	21.6721	0	L
chr1	74784541	74785119	508.726	425.103	418.776	331.509	160.69	204.652	74784677	74784659	74784678	+	21.6393	8	61.6065	1	BS
chr1	74787581	74788460	398.933	490.003	277.243	309.902	203.001	174.65	74788025	74788015	74788034	+	19.1967	3	21.9016	1	BS
chr1	74803003	74803289	128.621	27.2043	78.4863	14.4293	42.2123	3.35958	74803137	74803107	74803126	-	18.3115	7	47.8033	0	L
chr1	74806289	74806679	285.104	141.836	177.462	91.8428	87.4635	48.7045	74806457	74806447	74806466	+	12.3443	6	30.8853	1	BS
chr1	74807923	74808654	483.177	401.845	326.517	268.718	164.5	109.662	74808304	74808298	74808317	-	20.7213	12	75.5082	1	BS
chr1	74808988	74809519	341.343	94.9098	259.168	62.2127	198.561	37.8451	74809201	74809181	74809200	+	17.7705	4	35.6066	1	BA
chr1	74814824	74815256	97.831	14.8594	71.3335	9.22354	63.7308	0	74815115	74815101	74815120	-	16.5902	3	25.0328	0	L
chr1	74823696	74824128	133.742	18.6688	108.937	13.2857	86.5433	7.85797	74823825	74823798	74823817	-	19.0328	2	22.7213	0	L
chr1	74861829	74862371	201.524	20.2425	165.617	16.2482	156.1	6.4117	74861981	74861979	74861998	-	10.4426	3	15.3606	0	L
chr1	74880626	74881235	526.427	280.622	403.156	203.362	182.933	126.922	74880964	74880954	74880973	+	20.8525	2	27.1476	1	BA
chr1	74893361	74894158	604.538	180.374	442.09	120.668	194.546	80.7135	74893670	74893658	74893677	+	17.8033	10	69.4918	1	BA
chr1	74894664	74895614	445.088	533.952	321.201	363.557	179.091	210.071	74895146	74895142	74895161	+	25.0492	10	56.8689	1	BS
chr1	74901277	74902259	363.007	295.707	212.736	168.903	168.138	149.252	74901888	74901879	74901898	-	18.8361	6	36.6722	1	BS
chr1	74915780	74916172	277.747	76.4282	213.15	56.9597	172.43	21.8129	74915942	74915941	74915960	-	12.4918	5	22.9836	1	BA
chr1	74924567	74924778	27.1874	10.2085	21.5343	9.12456	14.4747	0	74924673	74924640	74924659	+	17.8689	4	32.2132	0	L
chr1	74926708	74927109	388.792	121.898	314.648	93.0964	175.164	61.4642	74926906	74926889	74926908	+	23	3	37.6885	1	BA
chr1	74948760	74949417	328.246	92.3194	200.565	46.7981	137.697	22.2198	74949001	74949001	74949020	+	18.0656	9	60.4426	1	BA
chr1	74954040	74954577	159.997	69.6074	116.346	42.7831	97.9846	28.827	74954356	74954363	74954382	-	10.8361	5	25.1804	1	BA
chr1	74964276	74964882	389.363	146.895	307.916	104.693	167.475	53.5372	74964658	74964650	74964669	+	6.29508	8	26.9508	1	BA
chr1	74973525	74973939	107.919	17.0559	80.7185	10.2371	94.5712	0	74973788	74973779	74973798	-	18.8361	6	31.623	0	L
chr1	75000197	75001017	663.953	451.614	529.728	359.934	365.268	263.927	75000695	75000689	75000708	-	20.5738	2	22.164	1	BA
chr1	75016693	75017594	604.092	226.899	395.849	154.113	300.564	110.894	75017063	75017052	75017071	-	21.0492	4	35.4918	1	BA
chr1	75028888	75029223	73.4916	21.8996	51.4758	12.2356	52.9465	3.74479	75029042	75029023	75029042	+	17.8852	6	45.4426	0	L
chr1	75051880	75052693	197.055	46.6549	130.744	25.1279	154.449	11.2307	75052295	75052292	75052311	-	17.6557	3	27.918	1	BA
chr1	75122131	75122806	123.486	15.6202	65.5199	6.61805	66.2653	0	75122413	75122384	75122403	+	17	5	48.5574	0	L
chr1	75124273	75124811	365.234	192.488	273.691	126.654	170.914	71.9625	75124659	75124653	75124672	+	18.4262	3	33.1147	1	BA
chr1	75182249	75182667	123.535	33.4527	81.5033	19.9976	36.0057	2.97095	75182384	75182338	75182357	+	11.9672	10	49.4262	0	L
chr1	75232282	75233097	100.286	43.5518	29.4958	11.5686	22.3593	6.56217	75232592	75232671	75232690	+	18.3279	8	66.6722	0	L
chr1	75234606	75235073	157.66	24.4557	110.428	13.4706	110.407	5.355	75234835	75234828	75234847	+	11	3	21.7705	0	L
chr1	75251550	75252022	328.547	131.249	235.54	81.9702	104.642	47.2525	75251793	75251784	75251803	-	22.1311	6	42.0163	1	BA
chr1	75253051	75253319	180.083	37.8687	147.913	28.1762	59.3055	10.3973	75253170	75253155	75253174	+	19.3279	3	26.6558	0	L
chr1	75253894	75254863	489.192	460.266	322.762	276.747	215.154	181.356	75254421	75254413	75254432	-	19.1148	12	50.6558	1	BS
chr1	75290553	75290966	161.357	19.2082	129.476	12.3373	144.25	5.47848	75290803	75290799	75290818	-	11.5082	3	19.7213	0	L
chr1	75317947	75318321	139.131	18.4653	103.296	13.1057	65.1398	5.12901	75318077	75317930	75317949	+	4.2459	2	8.36065	0	L
chr1	75327531	75327922	89.3447	18.5123	64.8618	10.2892	73.4086	6.65766	75327666	75327631	75327650	+	12.3443	3	20.9508	0	L
chr1	75342846	75343257	380.988	164.315	311.282	128.538	217.18	119.433	75343059	75343051	75343070	+	13.4098	3	23.1803	1	BA
chr1	75363558	75363786	59.3816	21.0319	46.6083	15.6488	16.4703	3.957	75363652	75363649	75363668	-	15.2951	6	35.0984	0	L
chr1	75371320	75371811	376.029	105.605	292.613	80.11	222.559	31.4345	75371602	75371585	75371604	+	19.1639	4	36.6065	1	BA
chr1	75398655	75399113	351.885	176.49	252.91	121.969	125.896	85.6039	75398889	75398874	75398893	+	19.2131	6	46.9672	1	BA
chr1	75413699	75414259	583.496	181.399	451.413	133.897	245.731	89.7384	75413956	75413950	75413969	+	11.377	10	48.8032	1	BA
chr1	75425775	75426384	647.88	336.049	523.179	257.283	168.697	155.269	75425996	75425995	75426014	+	16.2787	5	25.1639	1	BA
chr1	75445671	75446146	484.708	186.02	377.309	139.881	145.961	94.2826	75445921	75445907	75445926	+	16.9672	4	28.8688	1	BA
chr1	75456621	75457360	645.61	214.499	410.541	149.628	212.556	84.1531	75456903	75456892	75456911	+	13.6721	6	46.7869	1	BA
chr1	75467322	75468015	516.467	242.533	396.637	169.278	235.9	117.226	75467798	75467793	75467812	-	19.541	10	57.459	1	BA
chr1	75477180	75478029	769.959	343.528	292.672	135.741	122.512	93.0316	75477572	75477573	75477592	+	19.2295	15	80.2623	1	BA
chr1	75495040	75495632	478.392	234.787	343.564	156.076	206.062	85.7948	75495390	75495374	75495393	-	13.377	7	33.0819	1	BA
chr1	75499385	75499801	174.159	40.4745	137.401	26.2587	134.437	9.79516	75499642	75499625	75499644	+	11.918	3	20.2787	0	L
chr1	75518468	75518807	50.1	5.84174	31.8811	4.03083	18.5436	0	75518630	0	0	0	0	0	0	0	L
chr1	75546673	75546984	161.593	27.2878	101.452	18.9475	61.8075	4.5101	75546800	75546888	75546907	+	15.5902	9	69.2459	0	L
chr1	75559316	75559968	1035.94	335.018	716.127	222.003	243.112	138.668	75559706	75559730	75559749	-	16.4098	13	82.8524	1	BA
chr1	75597442	75598174	234.033	215.332	165.966	152.726	196.47	172.082	75597826	75597825	75597844	-	24.5738	2	28.0656	1	BS
chr1	75652471	75652929	167.57	82.4631	123.451	53.6899	126.808	40.0756	75652728	75652693	75652712	+	21.2131	2	30.8688	1	BA
chr1	75653388	75654190	649.675	816.811	473.414	601.533	228.605	235.592	75653750	75653736	75653755	+	27.8033	7	60.541	1	BS
chr1	75681919	75682684	133.005	115.403	78.3446	63.9929	68.4913	77.0645	75682113	75682098	75682117	+	20.7705	7	46.3115	1	BS
chr1	75690360	75690668	44.9015	23.9605	36.7002	18.5957	43.1773	7.25284	75690501	75690511	75690530	+	17.6066	1	17.6066	0	L
chr1	75741577	75742075	153.171	45.8735	116.864	32.6684	111.062	22.4335	75741852	75741836	75741855	+	14.7377	2	18.3279	1	BA
chr1	75782938	75783309	68.2318	13.3013	53.8933	7.8844	62.391	0	75783148	75783141	75783160	-	18.2459	1	18.2459	0	L
chr1	75812227	75812497	54.1429	8.59828	44.4798	5.48204	59.3042	0	75812362	75812337	75812356	+	13.8689	1	13.8689	0	L
chr1	75819011	75819288	30.8281	4.73954	23.3412	3.65561	21.6612	0	75819165	75819128	75819147	+	13.8525	2	18.705	0	L
chr1	75901238	75901438	36.0612	4.28087	29.6355	3.21522	29.0248	0	75901328	75901314	75901333	-	12.9344	1	12.9344	0	L
chr1	75925528	75926339	421.406	322.694	315.705	221.563	212.457	103.564	75925929	75925910	75925929	+	17.8852	8	39.7377	1	BS
chr1	75955779	75956277	69.6548	10.8313	51.7974	6.98808	66.9383	0	75956043	75956020	75956039	+	16.1639	3	21.6065	0	L
chr1	75997292	75997588	71.9708	12.0325	58.9724	8.9866	64.9049	4.65595	75997421	75997412	75997431	+	10.7049	3	19.8524	0	L
chr1	76216920	76217318	68.8638	34.8104	48.1298	23.7367	57.0239	28.6924	76217094	76217095	76217114	+	21.6557	1	21.6557	1	BS
chr1	77081655	77081990	73.8572	12.7281	55.3229	7.34503	39.6504	0	77081843	77081832	77081851	-	16.5738	2	24.4591	0	L
chr1	77184044	77184321	48.4905	6.58424	42.7861	4.90887	37.3786	0	77184179	77184087	77184106	+	4.29508	1	4.29508	0	L
chr1	77198465	77198731	44.5075	12.2173	36.1308	11.321	30.6189	3.74479	77198620	77198612	77198631	-	12.7213	1	12.7213	0	L
chr1	77331785	77332058	39.2167	3.06416	30.3263	2.58997	31.9513	0	77331920	77331916	77331935	+	2.91803	4	7.62295	0	L
chr1	77432911	77433529	104.448	30.5502	68.4984	16.045	78.4685	15.9612	77433339	77433328	77433347	-	7.62295	5	15.918	1	BA
chr1	77516223	77516670	396.504	313.199	306.346	216.862	156.067	169.06	77516449	77516441	77516460	-	21.8689	4	35.6066	1	BS
chr1	77561852	77562242	180.462	33.6848	145.695	23.0228	192.706	15.7233	77561995	77561983	77562002	+	8.81967	4	16.2787	1	BA
chr1	77589135	77590018	220.07	87.5154	144.024	48.6014	161.654	40.6492	77589629	77589621	77589640	-	16.4098	1	16.4098	1	BA
chr1	77691455	77691894	85.5314	20.6125	63.0585	11.2351	72.6136	5.75119	77691629	77691612	77691631	-	16.1475	5	47.1311	0	L
chr1	77804987	77805639	120.57	36.113	80.153	27.3505	100.282	23.8447	77805340	77805342	77805361	-	17.1803	2	18.1147	1	BA
chr1	77896291	77896616	56.8578	6.7015	46.3197	4.12981	41.2935	0	77896436	77896432	77896451	-	8.11475	1	8.11475	0	L
chr1	77930473	77931287	305.686	145.617	219.078	89.0035	190.344	106.877	77930862	77930861	77930880	-	19.0328	7	48.377	1	BA
chr1	77942920	77943785	261.69	322.03	187.909	222.062	186.677	232.136	77943297	77943280	77943299	+	21.0492	4	26.4098	1	BS
chr1	77972200	77972917	488.29	499.466	373.033	370.181	274.197	220.616	77972551	77972547	77972566	-	19.1311	4	32.1147	1	BS
chr1	77978450	77979329	343.708	353.189	254.014	252.839	216.208	234.521	77978892	77978878	77978897	+	22.5246	3	30	1	BS
chr1	78008533	78009312	358.782	211.938	286.881	179.111	273.71	136.139	78008923	78008917	78008936	-	10.7377	4	18.8852	1	BA
chr1	78036737	78037205	78.5383	28.6559	54.0378	14.4738	66.9383	7.66934	78036877	78036889	78036908	-	17.3115	5	26.5246	0	L
chr1	78200255	78200574	57.7042	10.8103	41.5389	6.47734	23.9692	0	78200384	78200382	78200401	-	10.7869	6	30	0	L
chr1	78230840	78231162	55.0474	9.78119	41.751	7.51436	63.8361	0	78230974	78230961	78230980	+	11.5902	2	14.2951	0	L
chr1	78267427	78268061	327.737	225.693	249.186	161.643	226.37	120.979	78267722	78267706	78267725	+	18.1475	3	33.6557	1	BA
chr1	78419315	78419968	261.198	89.1021	189.018	63.1587	132.196	64.1069	78419776	78419766	78419785	-	22.2131	3	28.8361	1	BA
chr1	78454381	78455179	319.247	124.572	225.765	82.5469	177.528	103.394	78454873	78454862	78454881	-	16.5574	2	19.0492	1	BA
chr1	78520948	78521294	32.7502	14.0282	24.8644	10.7948	27.9923	3.73218	78521092	78521088	78521107	-	15.8852	5	34.9508	0	L
chr1	78525022	78526126	830.815	393.808	605.348	287.155	336.692	208.939	78525411	78526111	78526130	+	17.2459	8	63.5737	1	BA
chr1	78530574	78530901	27.8697	7.29295	20.5757	4.11153	11.8591	0	78530689	78530650	78530669	+	15.5246	2	25.3279	0	L
chr1	78536366	78537450	446.818	477.348	352.868	376.312	202.646	260.086	78536976	78536968	78536987	+	19.8033	4	35.4918	1	BS
chr1	78557412	78557847	51.3716	5.22926	35.9016	2.60549	30.4104	0	78557540	78557541	78557560	+	19.5082	1	19.5082	0	L
chr1	78686896	78687397	129.667	22.6317	86.4326	12.6108	106.163	4.61857	78687081	78687074	78687093	+	18.6557	3	29.0492	0	L
chr1	78688258	78688482	27.6193	6.0266	24.2257	2.92863	18.5965	0	78688342	78688340	78688359	-	10.7541	1	10.7541	0	L
chr1	78707258	78707751	120.561	38.4684	82.525	26.0269	70.6057	22.8071	78707470	78707460	78707479	+	9.78689	1	9.78689	1	BA
chr1	78724385	78725226	474.985	317.304	376.168	212.029	247.227	165.753	78724663	78724639	78724658	+	16.4754	5	34.2787	1	BS
chr1	78798972	78799268	79.9438	22.7307	68.2419	17.0428	86.6165	10.8932	78799101	78799075	78799094	+	17.8852	3	24.754	1	BA
chr1	78846109	78846841	177.217	138.616	143.199	108.245	169.61	120.998	78846682	78846654	78846673	-	19.623	6	52.3279	1	BS
chr1	78969524	78969841	70.5793	20.6332	59.2946	17.7749	88.9105	10.6874	78969695	78969667	78969686	+	18.3279	4	22.7705	0	L
chr1	79513699	79514019	32.0297	7.2564	22.9907	3.82495	11.86	0	79513817	79513801	79513820	-	13.7705	3	22.0164	0	L
chr1	79611347	79611717	105.21	43.6587	87.9509	38.8671	84.3059	23.412	79611486	79611478	79611497	-	14.4426	4	25.7377	1	BA
chr1	79614426	79614925	131.692	106.244	101.003	71.2541	99.3554	68.6227	79614662	79614635	79614654	+	21.5082	7	46.4426	1	BS
chr1	79626239	79626551	32.814	6.7015	28.2514	6.39663	30.6189	0	79626340	79626314	79626333	+	11.7377	3	22.9016	0	L
chr1	79682768	79683614	107.24	86.8567	46.486	28.6276	67.3381	32.2958	79683156	79683156	79683175	-	16.2459	2	18.5574	1	BS
chr1	79782168	79782864	198.475	80.3945	139.694	39.4041	145.152	46.9945	79782643	79782635	79782654	-	13.9508	5	29.1639	1	BA
chr1	79786544	79786925	97.6392	11.2741	76.4212	9.41115	93.2429	3.81942	79786683	79786660	79786679	+	18.0984	3	21.1968	0	L
chr1	79998181	79998400	40.2632	11.1986	31.5266	6.37836	19.23	0	79998250	79998272	79998291	+	15.7541	6	41.1803	0	L
chr1	79999173	79999382	28.8246	8.3586	24.4724	4.60401	16.5214	0	79999284	79999279	79999298	+	15.7705	3	31.7705	0	L
chr1	80034456	80034705	27.5855	8.56173	23.2064	6.59977	21.6612	0	80034575	80034588	80034607	+	12.2787	2	22	0	L
chr1	80066461	80066698	36.5125	7.69679	29.302	5.14338	36.023	0	80066580	80066573	80066592	-	13.7541	1	13.7541	0	L
chr1	80106130	80106669	56.3669	23.9763	36.708	12.7412	34.6015	7.70899	80106493	80106494	80106513	-	19.4098	4	28.7049	0	L
chr1	80153134	80153795	184.621	160.211	118.491	89.9233	126.538	116.732	80153330	80153324	80153343	+	12.1967	3	27.2623	1	BS
chr1	80180008	80181411	591.141	352.557	248.263	147.564	250.494	160.748	80180348	80180351	80180370	-	19.0328	3	41.8689	1	BA
chr1	80230689	80231166	79.065	25.1617	52.2093	11.4748	74.6398	3.17056	80230818	80230809	80230828	+	11.3934	7	29.1475	0	L
chr1	80244155	80244449	31.9202	12.0349	22.2694	7.56644	18.9945	3.72658	80244296	80244277	80244296	-	16.9344	3	29.4426	0	L
chr1	80408463	80409027	235.153	103.477	167.17	75.0084	248.587	44.0958	80408704	80408705	80408724	-	18.623	6	44.5902	1	BA
chr1	80504795	80505391	188.395	259.404	139.54	194.291	183.022	172.472	80504962	80504936	80504955	-	10.2131	3	22.4262	1	BM
chr1	80512604	80512973	63.2071	17.0038	48.1107	10.185	64.2228	4.49087	80512790	80512759	80512778	-	19.8361	3	32.8525	0	L
chr1	80515719	80516365	99.7046	36.5903	67.374	20.3183	84.7278	24.0997	80516066	80516052	80516071	-	16.1639	4	27.9016	1	BA
chr1	80522056	80522726	237.354	338.47	165.463	239.323	168.775	207.887	80522400	80522390	80522409	-	21.3115	1	21.3115	1	BM
chr1	80655667	80656229	222.794	193.362	173.867	153.786	147.95	146.916	80656056	80656046	80656065	-	13.3279	2	16.2131	1	BS
chr1	80722426	80723072	200.843	65.0606	147.699	44.2553	204.085	34.0971	80722846	80722840	80722859	-	21.1967	3	30.8196	1	BA
chr1	80727425	80727717	28.0626	6.29491	22.3972	5.51585	19.2342	0	80727617	80727609	80727628	+	7.47541	3	17.5082	0	L
chr1	80728046	80728498	55.3127	11.8083	35.9032	7.15742	40.3563	0	80728361	80728345	80728364	+	15.3115	2	16.4754	0	L
chr1	80830348	80830767	53.8183	6.29766	35.7297	3.68942	54.217	0	80830592	80830569	80830588	+	11.541	2	14.6722	0	L
chr1	81286996	81287564	138.442	57.9556	98.2351	38.4712	110.696	46.5287	81287368	81287365	81287384	-	14.0164	1	14.0164	1	BA
chr1	81300751	81301141	87.5277	15.3805	67.0664	10.185	90.3541	3.49054	81300939	81300929	81300948	-	9.7541	4	18.5082	0	L
chr1	81301575	81302134	143.407	20.6777	103.498	13.1137	123.609	5.34012	81301886	81301590	81301609	-	7.39344	4	17.459	0	L
chr1	81303379	81303723	35.4616	10.7296	20.48	5.36479	14.585	0	81303520	81303624	81303643	-	16.0492	3	34.6886	0	L
chr1	81307422	81307924	117.118	33.6375	94.5022	21.2846	122.924	11.1775	81307621	81307588	81307607	+	7.37705	3	16.4262	1	BA
chr1	81310107	81310427	211.872	78.047	191.481	67.9427	150.229	86.317	81310302	81310298	81310317	+	11	3	15.6066	1	BA
chr1	81316383	81317340	349.31	464.836	250.913	304.337	237.117	238.029	81316778	81316764	81316783	+	22.7869	5	32.9836	1	BS
chr1	81319608	81320037	79.4888	19.6458	60.7937	12.1653	66.0026	4.86895	81319921	81319905	81319924	-	15.9016	3	22.0328	0	L
chr1	81516454	81517089	149.478	58.5809	105.347	39.5706	115.589	42.1043	81516758	81516746	81516765	+	10.6885	3	14.3934	1	BA
chr1	81591696	81592047	111.246	7.55091	91.8754	5.21373	101.756	0	81591835	81591813	81591832	+	11.4426	1	11.4426	0	L
chr1	82288738	82288913	50.0662	6.64667	44.1123	4.68471	21.4683	0	82288822	82288812	82288831	-	19.2459	4	38.9017	0	L
chr1	82294180	82294507	112.072	15.0784	88.3116	9.44252	84.0208	0	82294319	82294300	82294319	-	12.3607	2	15.5738	0	L
chr1	82381840	82382346	104.854	65.0351	73.9121	49.0342	72.2448	58.1896	82382113	0	0	0	0	0	0	1	BS
chr1	82433301	82433795	215.067	37.7439	162.404	24.9975	198.424	11.7847	82433545	82433544	82433563	-	21.5902	6	34.3279	1	BA
chr1	82476169	82476734	422.657	232.985	336.069	180.669	305.72	151.768	82476466	82476463	82476482	-	16.1475	5	28.8852	1	BA
chr1	82481285	82481681	54.2837	42.0823	38.6936	28.7783	34.0247	12.7216	82481574	82481564	82481583	-	3.62295	2	5.57377	1	BS
chr1	82554242	82555296	262.623	285.532	171.768	157.996	190.307	156.499	82554548	82554525	82554544	+	21.7541	6	40.6229	1	BS
chr1	82571692	82572155	115.724	29.7008	88.6933	21.4412	114.249	21.5303	82571962	82571945	82571964	+	14.5902	2	16.2623	1	BA
chr1	82576268	82576490	33.6417	22.6058	29.837	18.6819	28.8957	15.6085	82576387	82576311	82576330	+	3.11475	3	7.16393	1	BS
chr1	82641364	82642199	578.172	608.859	449.363	465.518	326.038	305.253	82641864	82641861	82641880	-	25.8361	4	45.2787	1	BS
chr1	82759262	82760125	284.779	153.205	194.893	92.8208	224.804	120.63	82759733	82759739	82759758	-	19.0328	6	39.1312	1	BA
chr1	82762181	82762658	200.585	77.6563	154.686	58.6305	215.561	65.7037	82762487	82762464	82762483	-	19.1967	4	27.8852	1	BA
chr1	82773172	82773484	82.1607	24.6537	63.7221	18.2753	42.1499	5.05105	82773300	82773286	82773305	+	5.4918	3	11.6393	0	L
chr1	82787319	82787796	189.535	22.4365	141.752	13.4316	187.698	4.24492	82787540	82787511	82787530	+	17.1311	2	20.3114	0	L
chr1	82789275	82789778	135.302	29.4636	104.345	22.2175	107.842	0	82789497	82789481	82789500	+	15.5902	5	32.6558	0	L
chr1	82803358	82804342	432.088	505.076	336.054	371.732	199.191	216.749	82803819	82803799	82803818	+	25.1639	1	25.1639	1	BS
chr1	82839175	82839507	140.787	137.478	104.962	101.775	104.993	100.403	82839368	82839374	82839393	+	26.7705	6	52.6885	1	BS
chr1	82913066	82913390	45.0367	8.68174	38.4372	5.33099	39.0962	0	82913271	82913302	82913321	-	17.2951	4	31.3115	0	L
chr1	82959884	82960294	98.6568	33.5958	84.6953	25.1148	77.1627	15.0187	82960170	82960197	82960216	-	16.3934	4	24.6065	1	BA
chr1	82985404	82985802	58.2244	10.3257	41.637	5.70346	36.2135	2.47633	82985553	82985549	82985568	+	8.45902	7	37.9016	0	L
chr1	82987533	82988127	186.492	97.7017	134.956	60.5724	161.654	117.439	82987972	82987958	82987977	-	16.8361	4	24.1312	1	BA
chr1	83000318	83000621	92.5172	24.8934	84.2089	22.082	94.9635	11.9629	83000501	83000525	83000544	-	16.3934	1	16.3934	1	BA
chr1	83044887	83045396	57.5539	17.0769	40.9828	10.3388	24.4467	0	83045280	83045303	83045322	-	17.2951	7	47.2787	0	L
chr1	83064595	83065435	212.175	245.434	144.572	141.933	173.42	143.276	83064997	83064985	83065004	+	21.2951	5	43.8525	1	BS
chr1	83075807	83076768	408.987	381.51	299.213	250.364	281.473	220.616	83076317	83076319	83076338	-	16.3115	2	21.9672	1	BS
chr1	83138306	83139049	144.9	104.97	107.101	75.4205	97.9846	94.7854	83138912	83138890	83138909	+	21.4262	1	21.4262	1	BS
chr1	83150136	83150792	116.1	38.4477	85.3922	23.7577	100.16	28.064	83150422	83150414	83150433	-	18.8197	2	19.8033	1	BA
chr1	83181492	83181750	39.918	5.0444	33.9372	4.26534	34.7251	0	83181596	83181601	83181620	+	14.8852	3	24.377	0	L
chr1	83184862	83185184	42.3131	12.366	27.7105	7.05326	15.9931	0	83184997	83184978	83184997	-	7.03279	5	17.7541	0	L
chr1	83186903	83187602	243.267	164.21	190.441	121.471	182.524	136.904	83187363	83187350	83187369	-	16.8197	5	42.2623	1	BA
chr1	83223129	83223519	57.7798	15.3805	41.0011	7.56126	42.0819	0	83223242	83223230	83223249	+	17.5738	2	20.3115	0	L
chr1	83407271	83407474	23.9892	5.44824	20.016	3.18142	11.6427	0	83407366	83407348	83407367	+	16.1967	1	16.1967	0	L
chr1	83716952	83717444	120.411	19.0909	104.498	16.0268	148.9	9.78332	83717234	83717217	83717236	-	17.2131	3	29.1311	0	L
chr1	83727195	83728111	206.087	299.848	138.85	164.802	150.683	184.395	83727322	83727306	83727325	+	14.6393	4	26.9016	1	BM
chr1	83736392	83736779	137.814	39.891	111.849	31.7825	172.125	21.6748	83736639	83736614	83736633	+	17.2295	3	27.0492	1	BA
chr1	83745828	83746517	141.85	20.1435	104.659	14.2862	119.096	7.70899	83746236	83746212	83746231	+	14.3934	2	15.7868	0	L
chr1	83811232	83811665	252.885	188.762	212.633	162.129	164.259	120.055	83811364	83811351	83811370	+	14.541	2	15.4426	1	BS
chr1	84101821	84102555	222.102	96.0857	171.714	67.3567	183.022	87.5733	84102224	84102219	84102238	-	11.7705	3	21.1475	1	BA
chr1	84128532	84128917	113.537	14.8439	92.5629	9.39562	111.148	4.8223	84128710	84128692	84128711	+	12.2787	3	18.4098	0	L
chr1	84130359	84130756	49.8142	12.926	35.9745	4.87232	31.6164	0	84130469	84130462	84130481	+	15.1475	3	19.5246	0	L
chr1	84153632	84154594	274.246	223.26	196.618	155.568	203.277	151.768	84154132	84154125	84154144	-	21.5082	6	35.6229	1	BS
chr1	84248638	84248891	47.1167	18.5305	40.1382	13.6399	41.444	8.57087	84248783	84248776	84248795	-	4.91803	1	4.91803	0	L
chr1	84283030	84283451	74.568	28.3872	48.2679	16.274	41.7036	6.46129	84283233	84283225	84283244	-	17.9672	3	21.1967	0	L
chr1	84286496	84287360	341.241	279.183	241.839	160.594	199.836	182.002	84287006	84287004	84287023	-	18.2459	5	29.377	1	BS
chr1	84383595	84383781	30.914	14.9349	26.1629	13.752	11.5837	0	84383693	84383678	84383697	-	18.8361	2	20.5738	0	L
chr1	84418589	84418893	43.172	16.6155	34.5527	10.1016	25.6047	0	84418696	84418691	84418710	+	16.5574	3	20.4918	0	L
chr1	84433567	84433901	40.8139	20.1828	32.0139	15.696	43.839	16.5944	84433793	84433781	84433800	+	17.4098	1	17.4098	1	BS
chr1	84470150	84470927	460.686	239.576	351.129	173.815	315.07	191.651	84470537	84470538	84470557	-	21.1475	3	35.377	1	BA
chr1	84581714	84582420	331.121	107.174	248.299	63.8933	243.796	45.1169	84582016	84582002	84582021	-	20.623	5	33.2787	1	BA
chr1	84623108	84623390	76.6402	18.7312	56.8762	11.3393	40.6973	0	84623254	84623358	84623377	-	10.918	4	32.3935	0	L
chr1	84696780	84697812	748.559	346.375	360.11	212.908	305.989	195.472	84697444	84697443	84697462	-	23.3607	8	74.6557	1	BA
chr1	84733600	84734412	180.669	61.3846	110.945	34.5735	186.858	54.0933	84734007	84734003	84734022	+	15.2459	3	19.6557	1	BA
chr1	84866699	84867066	196.025	47.0119	148.54	29.7319	145.547	9.13145	84866892	84866887	84866906	-	8.59016	3	13.5574	0	L
chr1	84869595	84870011	112.959	17.5249	72.7317	8.97867	52.7031	4.68169	84869749	84869755	84869774	-	13.3443	3	17.9509	0	L
chr1	84879704	84880122	183.828	30.6334	135.335	21.5843	115.618	14.5239	84879930	84879921	84879940	+	16.4098	3	27.4754	1	BA
chr1	84881073	84881760	417.263	64.5471	293.394	38.2129	213.279	26.5577	84881451	84881446	84881465	-	20.1475	3	28.6885	1	BA
chr1	84884972	84885535	161.183	62.6117	102.671	28.5545	107.977	30.5398	84885377	84885374	84885393	-	14.8361	4	28.6558	1	BA
chr1	84885631	84886472	416.694	212.854	284.075	135.078	209.083	141.59	84886106	84886110	84886129	-	19.6066	7	48.9181	1	BA
chr1	84887726	84887973	44.5112	9.4946	30.1658	5.24754	20.4006	0	84887877	84887758	84887777	-	10.4098	5	37.7869	0	L
chr1	84896735	84897033	64.7661	16.1882	48.521	8.58001	57.2907	0.77003	84896863	84896861	84896880	+	9.39344	1	9.39344	0	L
chr1	84897442	84897713	58.7384	5.90934	48.0655	4.65608	38.3174	0	84897570	84897557	84897576	+	6.91803	3	12.3443	0	L
chr1	84933407	84934179	467.421	538.667	338.063	387.532	218.403	176.05	84933656	84933638	84933657	+	19.7705	2	29.0492	1	BS
chr1	84935162	84935356	53.7888	7.38158	45.6563	5.09648	23.6212	0	84935268	84935264	84935283	-	10.9508	1	10.9508	0	L
chr1	85114772	85115006	142.765	242.147	142.134	239.997	92.5344	110.377	85114885	85114881	85114900	-	22.9672	1	22.9672	1	BS
chr1	85323216	85323515	474.853	549.683	465.968	533.414	76.0749	68.9813	85323387	85323359	85323378	-	18.6721	4	29.1311	1	BS
chr1	85581597	85581794	24.4333	17.0534	22.8882	16.105	12.9511	10.8616	85581678	85581770	85581789	+	19.6721	1	19.6721	1	BS
chr1	85736144	85737138	420.363	319.241	302.044	199.87	253.229	167.721	85736673	85736676	85736695	-	16.9836	6	41.377	1	BS
chr1	85738312	85738608	56.082	19.1482	42.9244	12.8871	47.14	7.5788	85738461	85738444	85738463	-	15.1639	2	18.918	0	L
chr1	85793112	85793486	63.508	17.1469	49.0063	10.3647	26.477	5.77509	85793334	85793354	85793373	+	13.1311	7	34.2623	0	L
chr1	85819701	85820086	90.8769	11.1517	71.2675	8.48103	99.3959	0	85819888	85819883	85819902	-	14.7213	3	19.5738	0	L
chr1	85842146	85842909	121.412	38.3253	66.1854	21.4309	103.651	26.3037	85842447	85842440	85842459	-	20.9672	5	28.5738	1	BA
chr1	85853171	85853763	773.452	195.708	616.905	148.626	249.879	119.82	85853521	85853486	85853505	+	15.8852	4	36.8852	1	BA
chr1	85854433	85854775	61.3717	18.7312	43.7593	12.8088	32.6	0	85854616	85854607	85854626	-	20.4426	1	20.4426	0	L
chr1	85888799	85889012	27.708	5.5524	23.6591	5.24754	23.1761	0	85888904	85888910	85888929	-	11.7213	2	14.6229	0	L
chr1	85895539	85895849	133.531	36.7044	100.194	22.4703	49.1874	4.62133	85895705	85895522	85895541	-	10.9672	4	32.5738	0	L
chr1	85899533	85899811	77.6644	15.8964	59.4012	10.9875	54.6377	0	85899675	85899662	85899681	-	13.7541	7	41.9508	0	L
chr1	85935326	85936036	328.98	143.642	227.554	83.7973	190.663	72.2507	85935653	85935630	85935649	+	20.9344	4	30.4426	1	BA
chr1	86007520	86008573	492.481	472.774	376.824	364.486	272.247	247.829	86008031	86008033	86008052	-	23.7377	3	29.2787	1	BS
chr1	86021459	86022029	225.382	26.665	159.007	14.9584	139.129	0	86021812	86021807	86021826	-	14.8361	6	28.2951	0	L
chr1	86059465	86059981	519.957	390.006	407.696	301.624	253.689	173.777	86059638	86059625	86059644	+	21.9508	9	50.2787	1	BS
chr1	86062231	86062982	75.2334	21.1232	27.9185	6.58424	19.7233	0	86062707	86062654	86062673	+	15.3279	4	24.3771	0	L
chr1	86063990	86064566	414.121	198.595	316.458	140.765	191.49	84.7148	86064349	86064322	86064341	+	4.7541	2	7.04918	1	BA
chr1	86144257	86144598	227.861	37.7804	171.319	23.9736	107.692	6.31646	86144399	86144401	86144420	-	18.6557	4	38.4426	0	L
chr1	86152521	86153150	154.336	35.3729	95.9374	20.141	105.73	18.3796	86152782	86152777	86152796	+	16.1475	4	35.1147	1	BA
chr1	86178730	86179460	1136.54	632.72	899.352	480.118	176.212	269.968	86179035	86179051	86179070	+	17.2623	7	52.2131	1	BA
chr1	86189034	86189390	265.657	33.2492	198.137	25.9563	142.409	7.42443	86189207	86189200	86189219	+	8.11475	2	13.2459	0	L
chr1	86204068	86204301	57.6382	10.6982	47.9752	9.04111	43.7113	6.4117	86204174	86204184	86204203	-	14.2787	5	33.3443	0	L
chr1	86213911	86214704	540.922	352.644	415.752	244.829	173.421	170.123	86214343	86214317	86214336	+	17.7541	6	44.3278	1	BA
chr1	86250639	86251020	110.61	17.4649	73.0126	9.0542	72.0188	0	86250903	86250876	86250895	+	14.623	8	49.0492	0	L
chr1	86273375	86273586	42.3001	11.5217	36.6347	7.46228	20.3241	0	86273471	86273452	86273471	+	13.2295	3	21.5574	0	L
chr1	86301798	86302059	79.0195	12.246	66.3678	7.67851	53.7608	0	86301926	86301910	86301929	-	11.918	2	13.5573	0	L
chr1	86303045	86303220	56.6458	10.0495	49.6038	9.45805	15.0667	0	86303137	86303190	86303209	+	9.13115	6	30.7869	0	L
chr1	86310184	86310899	240.151	62.4862	149.061	38.3405	83.9889	18.1688	86310723	86310630	86310649	-	1.16393	1	1.16393	1	BA
chr1	86313747	86314123	320.385	143.347	252.899	119.84	149.868	85.888	86313948	86313924	86313943	-	16.9672	4	26.082	1	BA
chr1	86339208	86340090	427.908	457.348	316.636	307.336	267.335	237.166	86339619	86339617	86339636	-	23.082	3	27.6066	1	BS
chr1	86341165	86341394	31.5466	1.84471	27.0083	1.53984	20.0718	0	86341277	86341244	86341263	+	13.9016	2	19.2459	0	L
chr1	86346957	86347502	87.2149	17.8246	55.2675	11.5452	62.0892	6.71417	86347295	86347269	86347288	-	12.7705	5	40.1311	0	L
chr1	86348746	86349270	88.8427	18.8354	52.7551	11.7952	56.2222	6.06612	86348984	86348976	86348995	-	19.1475	2	25.4098	0	L
chr1	86363578	86363953	55.2512	25.7821	38.3793	14.7266	34.6089	7.73979	86363836	86363891	86363910	-	15.7541	4	21.4426	0	L
chr1	86371882	86372356	424.188	77.9425	342.655	63.896	184.401	57.1084	86372151	86372138	86372157	+	19.4098	8	51.0492	1	BA
chr1	86380926	86381507	752.291	444.75	587.324	318.874	234.983	188.505	86381256	86381253	86381272	-	18.5574	4	29.6558	1	BS
chr1	86388905	86390033	556.976	624.77	395.912	418.428	214.757	219.227	86389480	86389467	86389486	+	21.1148	5	36.3115	1	BS
chr1	86395746	86396441	349.803	224.414	233.507	133.798	160.357	140.494	86396071	86396060	86396079	+	17.8852	2	21.9672	1	BS
chr1	86404517	86405441	563.18	632.643	456.807	522.037	270.091	249.235	86405045	86405036	86405055	-	24.459	4	37.7213	1	BS
chr1	86415657	86416858	671.621	395.743	339.159	182.84	266.815	159.629	86416441	86416073	86416092	-	22.377	15	99.6721	1	BA
chr1	86429728	86430423	408.707	409.545	322.757	307.964	217.512	208.067	86430138	86430127	86430146	-	18.4918	6	34.9672	1	BS
chr1	86438610	86438810	35.8918	8.22825	29.3705	6.67013	12.0305	0	86438695	86438693	86438712	-	16.9508	2	18.7541	0	L
chr1	86440361	86441032	461.507	500.431	339.324	357.024	178.376	185.08	86440675	86440668	86440687	+	24.5246	4	39.6885	1	BS
chr1	86471156	86471711	318.609	162.182	231.273	112.114	133.461	89.2728	86471572	86471555	86471574	+	16.0984	7	45.1804	1	BA
chr1	86499871	86500395	312.186	66.7177	232.03	36.6524	128.575	16.6896	86500093	86500085	86500104	-	19.3279	3	34.3115	1	BA
chr1	86500800	86502221	1155.97	1090.23	465.34	529.066	260.761	241.896	86501789	86501779	86501798	+	24.082	9	67.7869	1	BS
chr1	86509361	86509806	416.759	84.3126	312.69	64.573	143.637	32.7813	86509558	86509547	86509566	+	17.1803	2	26.9344	0	L
chr1	86520388	86520680	112.872	32.0118	87.4198	22.0796	77.3999	6.58611	86520569	86520560	86520579	-	11.0492	4	25.9344	0	L
chr1	86525252	86525823	429.217	256.94	285.931	158.708	94.969	108.357	86525485	86525470	86525489	-	22.8525	8	69.0492	1	BS
chr1	86528097	86528546	202.231	75.6571	109.397	45.0054	68.6229	24.7569	86528403	86528385	86528404	+	23.0656	13	92.3115	0	L
chr1	86532129	86532942	499.475	439.127	345.971	308.175	222.04	170.733	86532552	86532544	86532563	-	23.9836	7	56.3443	1	BS
chr1	86533472	86534132	256.999	107.036	146.304	47.5361	156.531	59.0722	86533950	86533910	86533929	+	16.7541	9	74.0492	1	BA
chr1	86538426	86538795	206.678	34.6563	162.94	21.6964	156.1	3.39888	86538607	86538598	86538617	-	17.541	5	34.4754	0	L
chr1	86539872	86540186	39.3013	23.9812	27.6498	14.3355	11.4635	9.4878	86539957	0	0	0	0	0	0	0	L
chr1	86598458	86599087	264.576	56.6838	196.898	39.4506	185.517	23.1431	86598697	86598680	86598699	+	18.7377	2	21.5902	1	BA
chr1	86601435	86601798	51.5914	12.147	39.4759	6.83428	27.9077	0	86601559	86601541	86601560	-	16.6721	1	16.6721	0	L
chr1	86611914	86612619	261.707	120.436	179.539	72.7757	218.38	62.7542	86612278	86612266	86612285	-	15.5246	6	26.3771	1	BA
chr1	86614168	86614806	82.0921	13.7703	51.4431	8.13718	93.496	0	86614472	86614438	86614457	+	18.3279	2	19.2623	0	L
chr1	86618172	86619114	348.736	209.174	260.449	139.113	208.907	130.788	86618656	86618642	86618661	+	17.0492	4	32.082	1	BA
chr1	86620650	86620958	79.4611	16.4644	67.7079	13.911	77.2349	5.4869	86620822	86620832	86620851	-	11.6066	1	11.6066	0	L
chr1	86650004	86650926	559.128	675.544	421.714	498.888	258.374	237.203	86650456	86650439	86650458	+	24.9344	5	37.3606	1	BS
chr1	86652606	86653022	107.243	18.4081	76.7428	13.1319	73.9156	2.67478	86652875	86652862	86652881	+	14.2295	4	26.1803	0	L
chr1	86669494	86669780	229.7	41.3081	193.528	31.0579	101.091	11.0458	86669647	86669642	86669661	+	16.6066	3	22.0656	0	L
chr1	86696899	86697340	277.392	165.504	210.789	119.011	166.381	72.546	86697154	86697142	86697161	+	17.7049	3	31.1475	1	BA
chr1	86698689	86699152	164.833	51.9204	128.774	37.0793	143.192	26.1788	86698942	86698929	86698948	-	16.5574	6	31.9508	1	BA
chr1	86699746	86700155	260.89	98.107	206.574	79.9827	229.922	71.5661	86699951	86699919	86699938	+	9.36066	2	13.0984	1	BA
chr1	86862958	86863247	60.4907	13.9814	43.5537	11.0527	50.7424	0	86863107	86863118	86863137	-	21.4426	2	26.2131	0	L
chr1	86914779	86915084	88.1317	8.22307	75.4487	6.83428	68.8566	0	86914899	86914901	86914920	-	13.2295	2	21.0164	0	L
chr1	86968350	86968596	34.7631	10.8755	29.381	8.01718	26.7986	0	86968486	86968468	86968487	-	16.3115	1	16.3115	0	L
chr1	86972726	86973125	62.773	3.02761	53.1438	1.96196	71.8649	0	86972891	86972868	86972887	+	16.0656	4	28.9017	0	L
chr1	87040915	87041665	338.127	232.432	230.505	132.642	132.565	87.0776	87041294	87041285	87041304	-	13.082	6	31.3771	1	BA
chr1	87041855	87042679	513.52	196.329	395.046	122.881	291.862	118.588	87042254	87042257	87042276	-	18.1803	4	29.6393	1	BA
chr1	87060903	87061296	67.1408	10.5785	47.03	4.77334	44.1405	0	87061142	87061115	87061134	-	21.1311	4	31.5573	0	L
chr1	87070407	87071090	193.645	72.8012	141.701	46.5556	93.7093	32.3332	87070918	87070895	87070914	-	25.2951	8	49.9344	1	BA
chr1	87087034	87087206	33.0299	4.83851	29.3355	4.22879	16.8664	0	87087131	87087138	87087157	+	19.9836	1	19.9836	0	L
chr1	87098649	87099194	150.193	110.558	118.336	74.779	96.3631	62.9887	87098783	87098762	87098781	+	25.1803	5	46	1	BS
chr1	87111558	87112207	335.017	242.78	251.918	183.162	131.484	104.371	87111931	87111909	87111928	+	20.918	4	30.9672	1	BA
chr1	87174291	87174675	606.936	172.175	495.452	133.279	203.607	60.8255	87174489	87174465	87174484	+	20.5738	9	63.9836	1	BA
chr1	87175659	87176172	234.662	31.7642	152.717	16.2482	81.0286	0	87175932	87176018	87176037	-	10.2623	6	28.1475	0	L
chr1	87184442	87185729	576.432	312.418	251.206	168.441	102.639	78.5325	87185033	87185038	87185057	-	19.3279	17	90.4098	1	BS
chr1	87187005	87187636	555.161	438.741	431.612	323.8	189.134	167.611	87187212	87187212	87187231	-	18.8525	5	30.082	1	BS
chr1	87191810	87192137	91.579	13.4706	62.0564	7.98856	39.9848	0	87192007	87192017	87192036	-	11.918	2	14.5737	0	L
chr1	87206273	87206686	220.469	36.871	156.15	21.3212	93.7871	4.61598	87206526	87206308	87206327	+	9.93443	7	33.4754	0	L
chr1	87208995	87209235	80.3404	11.0996	60.9215	8.22307	41.1219	0	87209117	87209087	87209106	+	16.9016	8	51.6721	0	L
chr1	87217946	87218552	276.333	25.9435	197.723	15.8574	151.923	7.73979	87218200	87218186	87218205	+	8.18033	1	8.18033	0	L
chr1	87239235	87239448	34.9471	6.19075	25.915	5.29443	10.3053	0	87239358	87239337	87239356	-	6.85246	3	9.16393	0	L
chr1	87245969	87246681	634.264	468.458	472.943	341.034	216.641	166.852	87246373	87246360	87246379	+	22.1148	3	31.6886	1	BA
chr1	87282144	87283045	457.16	262.812	315.861	171.099	223.077	167.97	87282627	87282647	87282666	-	7.77049	5	24.1639	1	BA
chr1	87292937	87293185	152.163	12.6395	126.194	8.05373	88.4658	0	87293064	87293057	87293076	-	9.52459	2	11.9672	0	L
chr1	87315496	87315773	31.1358	5.73483	23.5854	3.48628	26.8732	0	87315666	87315642	87315661	+	12.9344	1	12.9344	0	L
chr1	87364867	87365323	41.2828	4.28362	23.9843	2.16785	17.7471	0	87365000	87364987	87365006	-	14.6885	4	32.1311	0	L
chr1	87379961	87380501	92.5653	13.0616	62.763	6.66494	71.6454	0	87380125	87380116	87380135	+	15.2623	2	22.8689	0	L
chr1	87418554	87419357	204.327	147.705	115.894	75.1032	137.792	108.625	87418873	87418876	87418895	+	16.2951	4	25.2623	1	BS
chr1	87447234	87448111	469.464	237.218	345.948	168.569	302.044	162.064	87447679	87447668	87447687	+	21.2131	4	33.0656	1	BA
chr1	87503966	87504178	35.9171	8.71554	29.0412	7.15742	19.4958	0	87504067	87504052	87504071	+	11.8361	2	16.2787	0	L
chr1	87541468	87541993	345.369	133.615	271.75	96.9914	175.174	78.3592	87541800	87541781	87541800	+	17.6557	9	51.9344	1	BA
chr1	87568238	87568995	336.78	295.754	238.173	202.488	195.238	140.441	87568594	87568657	87568676	-	6.78689	2	9.70492	1	BS
chr1	87608288	87609053	594.66	719.625	451.766	534.85	222.929	223.307	87608605	87608601	87608620	-	20.2131	5	32.7213	1	BS
chr1	87663748	87664590	294.698	214.375	194.658	128.689	214.787	120.453	87664216	87664204	87664223	-	17.6066	5	29.7869	1	BA
chr1	87696320	87696904	400.034	154.108	296.994	121.239	155.759	75.474	87696565	87696557	87696576	+	12.6885	10	60.2623	1	BA
chr1	87766089	87766805	468.733	175.313	345.043	109.789	220.577	106.085	87766444	87766431	87766450	+	17.1639	6	24.3934	1	BA
chr1	87810385	87810742	77.4992	28.479	54.3928	21.1129	42.2811	17.5266	87810600	87810596	87810615	-	17.459	4	44.3115	1	BA
chr1	87825072	87826201	232.48	237.528	123.523	98.0419	85.8336	71.2526	87825521	87825905	87825924	-	5.83607	6	18.5738	1	BS
chr1	87906524	87906974	56.1748	7.15742	38.0708	3.16314	38.2754	0	87906749	87906734	87906753	+	9.81967	4	16.6393	0	L
chr1	87922700	87923076	62.0201	11.441	48.0586	8.16064	41.8954	0	87922873	87922857	87922876	-	16.6066	4	27.6066	0	L
chr1	87936249	87936960	188.742	51.957	129.706	28.9032	131.532	13.3668	87936699	87936696	87936715	+	17.3115	7	52.6721	1	BA
chr1	88085617	88085945	53.2436	9.95052	40.5554	5.43514	50.7563	0	88085808	88085799	88085818	+	18.1803	2	20.3934	0	L
chr1	88121636	88121831	24.6177	3.9291	24.6177	3.9291	20.4394	0	88121745	88121703	88121722	+	16.8852	4	38.0491	0	L
chr1	88145370	88145598	33.0746	6.44871	27.7691	5.19546	21.4021	0	88145475	88145436	88145455	+	16.7705	4	38.8689	0	L
chr1	88217085	88217616	213.017	128.972	145.345	87.8751	133.577	71.1908	88217331	88217329	88217348	-	22.0656	4	31.1148	1	BA
chr1	88277546	88277930	801.079	223.019	631.352	158.078	123.038	49.7614	88277711	88277699	88277718	-	14.2131	3	18.8852	1	BA
chr1	88284509	88285473	870.022	865.725	619.942	558.827	173.73	144.629	88285086	88285077	88285096	+	19.9672	8	44.8688	1	BS
chr1	88287364	88288590	570.16	471.335	379.397	248.426	250.789	157.433	88287774	88287758	88287777	-	19.8361	4	30	1	BS
chr1	88289717	88290605	604.075	438.653	447.504	300.684	213.305	194.246	88290111	88290106	88290125	+	18.5902	5	33.8525	1	BA
chr1	88301484	88302015	291.28	70.4071	213.217	35.4981	164.676	19.501	88301812	88301804	88301823	-	16.3607	1	16.3607	1	BA
chr1	88318607	88319119	278.434	185.941	221.786	134.83	206.669	124.919	88318735	88318724	88318743	+	10.459	7	22.0656	1	BA
chr1	88357112	88357964	349.853	435.38	249.034	287.804	216.435	209.684	88357640	88357624	88357643	+	19.7541	9	58.9017	1	BS
chr1	88367310	88367767	69.8668	32.7674	54.8218	20.6359	41.5173	6.02113	88367518	88367497	88367516	+	21.1475	9	64.6393	0	L
chr1	88368182	88368739	127.385	88.5052	83.3261	66.3815	87.4719	67.2987	88368501	88368503	88368522	-	20.0656	2	21.9017	1	BA
chr1	88424567	88425297	489.973	422.093	369.766	287.162	224.384	206.606	88424827	88424809	88424828	+	15.0984	5	36.8361	1	BS
chr1	88434009	88434606	283.949	47.1526	214.155	35.167	172.571	23.587	88434266	88434259	88434278	+	21.8197	3	26.7869	1	BA
chr1	88445365	88445955	311.454	204.941	246.17	155.122	187.768	160.341	88445607	88445587	88445606	+	21.1311	7	46.4098	1	BA
chr1	88456529	88457149	537.584	459.641	409.77	370.562	316.894	217.2	88456884	88456874	88456893	+	24.2787	7	54.3443	1	BS
chr1	88465742	88466084	134.055	20.6384	104.209	11.1334	106.263	1.23912	88465904	88465880	88465899	+	11.7049	4	21.5573	0	L
chr1	88473867	88474467	146.015	29.0104	91.6746	13.5751	80.9331	8.718	88474084	88474086	88474105	+	14.7869	7	40.459	0	L
chr1	88562148	88562883	564.097	420.841	435.326	312.567	304.899	181.309	88562547	88562527	88562546	+	24.1475	5	35	1	BS
chr1	88704956	88706476	715.212	617.758	417.193	404.142	270.998	201.877	88706020	88705331	88705350	-	22.377	7	63.8032	1	BS
chr1	88717787	88718125	101.276	23.1556	80.2458	17.28	54.1528	8.65016	88717957	88717946	88717965	-	11.4426	4	26.0656	0	L
chr1	88720886	88721311	78.1036	12.048	53.8795	4.11153	70.2678	0	88721107	88721098	88721117	-	4.36066	4	8.91804	0	L
chr1	88741933	88742997	242.269	358.985	152.473	214.432	112.924	150.062	88742596	88742574	88742593	-	19.6885	7	36.2787	1	BM
chr1	88745156	88745641	362.986	62.5748	295.682	46.6367	228.198	23.412	88745403	88745409	88745428	+	18.9836	5	43.4098	1	BA
chr1	88749978	88750752	366.995	380.165	264.078	261.248	261.74	179.234	88750335	88750318	88750337	+	22.1639	6	36.4098	1	BS
chr1	88752316	88752615	44.9214	7.04016	33.41	3.40283	26.9185	0	88752452	88752437	88752456	+	11.8361	2	14.8361	0	L
chr1	88756476	88757178	367.972	147.122	262.522	93.7424	156.746	48.6703	88756806	88756792	88756811	+	20	4	32.7377	1	BA
chr1	88760796	88761005	48.9057	11.011	41.4823	6.49561	17.1586	0	88760897	88760881	88760900	-	2.16393	2	4.2295	0	L
chr1	88777019	88777459	189.176	199.968	141.988	144.746	128.077	124.396	88777191	88777192	88777211	-	20.5574	3	26.0656	1	BS
chr1	88806996	88807392	95.5152	38.1191	65.9986	23.3221	37.0787	10.9733	88807153	88807161	88807180	+	12.5574	4	24.0164	1	BA
chr1	88816068	88816315	33.3119	3.16314	29.0769	3.16314	34.2969	0	88816194	88816197	88816216	-	17.2295	1	17.2295	0	L
chr1	88900357	88900674	60.1212	17.9235	44.3817	13.1685	54.5552	6.00524	88900538	88900523	88900542	-	17.6885	3	29.0328	0	L
chr1	88926772	88927224	104.68	51.608	73.3264	34.4949	86.6451	32.0147	88927001	88926972	88926991	+	19.4426	1	19.4426	1	BA
chr1	88963771	88964247	73.2929	10.6592	47.4993	4.58573	39.1626	0	88963920	88963929	88963948	-	18.0984	4	26.8033	0	L
chr1	88968528	88969019	109.746	13.8275	79.4785	9.64566	73.4723	0	88968697	88968664	88968683	+	13.6885	3	16.7869	0	L
chr1	89057822	89058543	265.991	79.0968	190.61	44.6644	217.701	34.4368	89058197	89058190	89058209	-	15.7869	8	48.1312	1	BA
chr1	89126986	89127769	197.381	156.352	117.576	74.8497	91.9041	55.1635	89127344	89127345	89127364	-	18.7869	5	33.7541	1	BS
chr1	89175277	89175742	309.175	184.236	251.077	142.915	207.538	146.969	89175560	89175541	89175560	+	19.2951	7	53.2951	1	BA
chr1	89191184	89193386	1050.44	619.527	402.314	235.254	312.979	159.513	89191661	89191641	89191660	-	17.1148	21	108.689	1	BA
chr1	89196135	89196806	352.046	230.884	287.968	184.823	214.486	165.441	89196267	89196266	89196285	-	22.7705	2	25.541	1	BA
chr1	89207318	89207689	75.2693	16.1388	60.107	10.7089	91.0575	4.55836	89207506	89207491	89207510	-	19.9344	6	43.459	0	L
chr1	89235309	89235606	49.7194	14.638	34.6084	8.24134	25.2272	0	89235457	89235453	89235472	+	16.1639	2	20.9508	0	L
chr1	89276296	89277120	142.407	70.3192	87.2354	33.5675	63.0759	32.4541	89276702	89276709	89276728	-	13.9344	4	26.2295	1	BA
chr1	89323009	89323491	162.908	105.158	139.225	84.1153	139.343	84.641	89323296	89323274	89323293	+	15.7049	3	25.0983	1	BA
chr1	89342813	89343171	208.467	127.978	177.914	105.09	140.924	89.7412	89342997	89343001	89343020	-	18.918	2	20.4754	1	BA
chr1	89344418	89345102	546.638	423.965	425.163	310.029	258.205	144.043	89344724	89344769	89344788	-	7.90164	2	8.77049	1	BS
chr1	89354731	89355057	73.2548	35.6074	50.9723	24.4192	43.1773	11.5983	89354905	89354887	89354906	-	17.1803	2	18.8032	1	BA
chr1	89364992	89365304	65.7699	17.9235	48.2846	11.5921	44.8006	0	89365150	89365130	89365149	+	15.7705	4	32.5738	0	L
chr1	89368742	89369203	59.2746	14.4321	43.1292	6.89945	37.1239	0	89368965	89368946	89368965	+	10.5902	3	17.2623	0	L
chr1	89524239	89524959	449.29	442.491	361.272	355.025	263.981	215.126	89524608	89524589	89524608	-	26.4262	2	28.8688	1	BS
chr1	89525900	89526254	159.774	32.8609	121.397	24.4319	123.355	9.99424	89526078	89526051	89526070	+	16.0656	2	21.8689	0	L
chr1	89583329	89583810	93.4308	15.3494	63.4729	7.35812	52.327	0	89583570	89583567	89583586	-	11.2295	4	20.6393	0	L
chr1	89606349	89606988	304.045	149.524	237.393	108.302	136.282	58.9272	89606783	89606759	89606778	-	22.4754	5	34.9508	1	BA
chr1	89612567	89612774	29.5886	6.07349	28.5519	6.07349	23.2392	0	89612665	89612657	89612676	-	15.2295	6	46.4426	0	L
chr1	89627493	89628039	223.655	122.548	163.208	76.6351	127.894	63.5614	89627841	89627825	89627844	-	11.8852	6	29.6721	1	BA
chr1	89631814	89632398	264.901	189.177	199.834	141.751	181.594	138.009	89631959	89631938	89631957	-	22.2951	4	37.9508	1	BS
chr1	89634028	89634464	203.855	60.06	150.125	36.1075	88.8014	14.7525	89634257	89634250	89634269	-	10.8197	3	20.4427	1	BA
chr1	89643549	89644394	289.885	216.405	175.327	109.825	143.996	109.25	89643911	89643892	89643911	+	22.2131	6	42.4754	1	BS
chr1	89646465	89647158	539.117	276.004	385.651	185.331	239.765	111.608	89646832	89646812	89646831	+	22.623	3	25.1312	1	BA
chr1	89673448	89674255	264.774	101.562	181.576	56.4103	157.068	36.126	89673872	89673527	89673546	+	16.7377	8	48.3934	1	BA
chr1	89676134	89676754	517.77	369.851	380.355	259.331	260.136	181.587	89676513	89676635	89676654	-	6.36066	7	19.3279	1	BA
chr1	89730352	89730886	317.286	207.792	236.639	144.668	226.216	86.1938	89730673	89730661	89730680	-	22.0164	2	35.3443	1	BA
chr1	89752489	89753182	263.774	87.093	196.572	57.2152	195.873	36.655	89752862	89752858	89752877	-	16.7049	4	25.7213	1	BA
chr1	89757412	89758006	476.265	153.042	343.085	100.571	216.193	67.3864	89757749	89757735	89757754	+	20.1967	5	42.5246	1	BA
chr1	89770213	89770705	236.798	45.8342	187.675	27.5199	166.798	18.802	89770502	89770488	89770507	+	21.2131	6	37.7869	1	BA
chr1	89778502	89778889	117.75	30.0861	92.9972	20.357	56.8099	10.5664	89778702	89778680	89778699	+	16.4098	3	28.7541	1	BA
chr1	89821010	89821503	150.467	29.2887	109.622	21.7223	113.591	10.7472	89821162	89821141	89821160	+	7.19672	4	18.7869	1	BA
chr1	89831176	89831412	55.9017	10.3778	42.1116	8.65036	23.1727	0	89831313	89831291	89831310	+	13.6066	4	33.3443	0	L
chr1	89841758	89842011	72.7057	20.1094	58.3428	15.1667	56.0548	9.15461	89841893	89841874	89841893	-	9.63934	6	30.1148	0	L
chr1	89844033	89844423	291.417	51.9601	228.182	33.174	164.676	26.3573	89844229	89844322	89844341	+	9.22951	5	22.7213	1	BA
chr1	89859172	89859816	371.476	88.8518	271.878	60.3811	235.875	40.9758	89859435	89859416	89859435	+	19.8525	2	21.4099	1	BA
chr1	89860206	89860682	164.422	62.5099	107.797	39.701	61.6325	29.071	89860488	89860481	89860500	-	17.5902	6	46.7377	1	BA
chr1	89865845	89866154	47.2197	19.9741	30.4435	15.675	13.789	0	89865949	89866099	89866118	+	5.19672	1	5.19672	0	L
chr1	89907469	89907711	35.9057	6.63632	30.7296	5.85726	19.3508	0	89907584	89907546	89907565	+	20.1475	1	20.1475	0	L
chr1	89921866	89922064	39.3905	9.74738	32.9526	6.51389	18.0929	0	89921968	89921947	89921966	-	6.52459	2	7.5082	0	L
chr1	89939052	89939757	541.474	246.923	429.572	199.062	239.003	134.197	89939415	89939410	89939429	-	8.32787	2	9.45902	1	BA
chr1	89940103	89940761	528.371	233.74	364.011	171.455	162.387	107.529	89940590	89940190	89940209	-	10.2787	6	31.1639	1	BA
chr1	89943178	89944136	522.699	243.319	349.831	172.208	234.632	117.093	89943414	89943416	89943435	-	19.5082	8	47.5738	1	BA
chr1	90012851	90013808	607.749	474.618	199.595	145.424	210.058	136.279	90013068	90013046	90013065	+	20.9016	6	60.8524	1	BS
chr1	90026910	90027314	387.364	51.4645	313.244	40.279	211.656	25.6285	90027125	90027116	90027135	+	18.1967	3	24.7049	1	BA
chr1	90051273	90051850	327.309	204.86	255.392	143.254	204.348	141.346	90051589	90051576	90051595	+	21.8033	3	33.0328	1	BA
chr1	90060576	90060941	243.937	89.6184	200.496	70.9496	173.072	71.715	90060768	90060746	90060765	+	18.5902	1	18.5902	1	BA
chr1	90092812	90093049	57.2779	9.72911	50.6661	8.78071	49.5057	0	90092930	90092971	90092990	+	6.65574	1	6.65574	0	L
chr1	90146483	90146779	32.0306	15.3181	23.1011	12.0846	18.4128	5.60522	90146615	90146604	90146623	-	10.9508	4	32.4918	0	L
chr1	90153148	90153398	81.9531	15.8702	61.9493	11.42	46.1403	0	90153271	90153258	90153277	-	11.2459	6	36.1967	0	L
chr1	90159438	90160374	579.519	206.468	284.516	113.719	168.815	64.5474	90160113	90160115	90160134	-	18	7	60.4262	1	BA
chr1	90193161	90193544	74.6628	52.4136	58.0656	40.8553	46.0499	44.767	90193430	90193446	90193465	-	22.0656	6	50.8525	1	BS
chr1	90203764	90204185	226.171	62.2751	174.337	42.6476	110.873	21.0718	90203955	90203938	90203957	-	15.6066	5	27.7541	1	BA
chr1	90205395	90205608	51.4836	7.22259	41.0602	4.17671	26.7369	0	90205484	90205466	90205485	+	18.7541	6	52.9016	0	L
chr1	90272311	90272980	235.853	156.638	167.79	101.064	167.032	64.8323	90272641	90272631	90272650	-	24.1475	2	25.1803	1	BA
chr1	90281695	90281994	65.4552	17.3242	47.4102	11.519	40.2101	4.47244	90281844	90281854	90281873	-	15.541	1	15.541	0	L
chr1	90291309	90291603	66.3154	31.5638	49.1508	24.2343	26.6428	10.6048	90291426	90291439	90291458	-	17.8852	4	24.8852	1	BA
chr1	90303322	90303700	94.8476	30.5578	72.6095	19.6796	83.9633	5.07968	90303452	90303456	90303475	+	16.3607	2	25.246	0	L
chr1	90369351	90369646	90.5813	16.3472	75.8005	12.5222	46.6774	0	90369484	90369471	90369490	-	16.1148	6	38.9509	0	L
chr1	90372500	90373051	95.6858	39.1433	69.0955	27.6685	67.854	23.8171	90372916	90372905	90372924	-	17.377	3	22.7049	1	BA
chr1	90470482	90470748	49.6506	13.1685	37.8359	8.86935	25.8496	0	90470638	90470622	90470641	+	14.2623	6	36.8853	0	L
chr1	90471856	90472167	191.374	33.752	158.734	25.6462	126.216	10.8666	90472005	90471996	90472015	+	16.5738	5	33.7869	1	BA
chr1	90473881	90474211	59.4914	10.6775	43.4564	7.80095	33.3982	0	90474091	90474087	90474106	-	11.4754	3	22.7705	0	L
chr1	90478872	90479405	150.168	86.0121	110.086	63.3673	133.658	60.7829	90479037	90479029	90479048	-	10.459	5	19.9016	1	BA
chr1	90556698	90557618	347.035	373.893	245.767	233.032	236.138	215.081	90557338	90557329	90557348	-	20.4918	7	49.8197	1	BS
chr1	90577477	90577876	98.8078	12.637	74.8194	7.64471	63.8562	0	90577613	90577616	90577635	+	11.2295	4	26.3279	0	L
chr1	90587952	90588948	384.586	405.276	282.689	276.671	278.017	181.587	90588543	90588543	90588562	-	18.7213	5	32.2131	1	BS
chr1	90590557	90591205	216.003	80.777	172.779	61.1626	122.792	40.9758	90590989	90590993	90591012	-	17.1639	5	31.1967	1	BA
chr1	90592566	90593428	565.448	530.046	442.327	379.727	274.197	225.49	90593041	90593032	90593051	-	22.8852	5	46.5737	1	BS
chr1	90650480	90651230	449.183	304.546	335.281	196.486	216.914	158.327	90650854	90650840	90650859	+	20.2787	5	33.8689	1	BA
chr1	90793344	90793929	124.965	69.9805	86.6439	41.4598	109.05	43.2007	90793566	90793550	90793569	+	18.1967	2	22.1639	1	BA
chr1	90830061	90830551	85.7623	32.1029	57.2401	21.0684	48.1662	9.17454	90830204	90830196	90830215	+	12.7541	3	23.459	0	L
chr1	90840116	90840689	275.608	47.5878	202.284	34.1848	188.733	13.9971	90840461	90840454	90840473	-	13	3	18.9836	1	BA
chr1	90849931	90850226	98.7094	16.4982	82.1383	12.7436	59.3787	0	90850089	90850083	90850102	-	18.9836	11	62.0492	0	L
chr1	90871892	90872588	166.486	122.357	112.449	75.4515	143.565	74.6251	90872185	90872187	90872206	-	21.1311	4	29.459	1	BS
chr1	90906204	90906841	307.754	171.752	226.443	117.698	110.811	85.254	90906543	90906534	90906553	+	21.7377	7	51.4426	1	BA
chr1	90909923	90910249	149.291	35.9381	113.012	26.0059	84.0841	9.35767	90910071	90910065	90910084	-	10.3607	2	13.9673	0	L
chr1	90928477	90929031	352.095	309.102	271.358	233.403	176.756	126.922	90928683	90928673	90928692	+	20.7049	10	64.6558	1	BS
chr1	90956358	90957352	405.456	469.792	263.674	268.175	204.45	186.19	90956899	90956882	90956901	-	23	10	77.0492	1	BS
chr1	90973202	90973864	581.699	386.131	463.415	289.165	215.993	143.397	90973457	90973434	90973453	+	15.0492	10	44.7705	1	BA
chr1	91021080	91021719	294.042	241.666	215.383	175.125	215.651	148.359	91021488	91021485	91021504	-	21.7541	2	25.8852	1	BS
chr1	91038050	91038341	75.2416	23.6949	56.803	18.7209	63.1444	7.98935	91038215	91038213	91038232	+	17.0656	4	31.6558	0	L
chr1	91098748	91099386	451.875	396.707	338.267	287.102	260.023	212.712	91099143	91099125	91099144	-	18.2951	8	42.6558	1	BS
chr1	91128908	91129383	134.977	105.116	97.0628	72.8668	88.515	58.166	91129067	91129046	91129065	+	21.082	6	44.5574	1	BS
chr1	91179028	91179383	193.19	29.7474	146.476	19.5624	116.283	4.54734	91179232	91179208	91179227	+	23.082	4	34.9344	0	L
chr1	91211152	91211542	216.487	86.5718	174.294	62.3403	140.524	30.9608	91211331	91211330	91211349	-	23.4754	5	48.6721	1	BA
chr1	91239109	91239496	126.396	24.7578	97.5745	17.0559	91.9041	0	91239326	91239301	91239320	-	18.082	5	28.7377	0	L
chr1	91252048	91252377	79.0862	35.6829	60.4937	22.1185	42.6891	9.97362	91252186	91252167	91252186	+	15.8033	5	27.9672	0	L
chr1	91346607	91347547	531.748	448.09	392.972	309.518	260.548	184.693	91347120	91347108	91347127	+	19.8033	17	89.9837	1	BS
chr1	91366252	91366486	93.3894	31.8449	75.1474	25.3675	81.5757	13.5817	91366381	91366365	91366384	+	17.7377	3	22.4426	0	L
chr1	91380208	91381064	379.906	156.664	277.247	102.589	232.3	101.535	91380675	91380674	91380693	-	23	6	36.5246	1	BA
chr1	91428594	91429039	381.773	84.1308	314.642	62.9893	256.682	48.3753	91428832	91428813	91428832	+	21.0164	5	42.6557	1	BA
chr1	91447517	91447837	93.2024	37.2335	69.3503	23.0359	55.2896	18.2333	91447708	91447716	91447735	-	19.3443	2	23.5902	1	BA
chr1	91478972	91479631	199.504	99.4934	145.015	65.47	154.747	64.2027	91479164	91479151	91479170	+	16.9508	3	19.7541	1	BA
chr1	91483104	91483799	375.111	215.861	265.898	137.694	240.232	150.246	91483510	91483495	91483514	-	24.4754	3	34	1	BA
chr1	91523739	91524187	181.9	96.2754	145.005	67.6378	121.101	56.6902	91523946	91523946	91523965	+	19.2951	5	27.4262	1	BA
chr1	91534339	91534721	244.782	83.028	184.536	55.6464	175.94	30.6362	91534541	91534527	91534546	-	15.7049	5	26.2951	1	BA
chr1	91563052	91563295	28.9793	13.2154	21.4655	7.76715	13.398	0	91563169	91563143	91563162	-	9.34426	2	18.3279	0	L
chr1	91563964	91564365	87.272	19.2472	58.3639	10.1043	39.3443	0	91564230	91564221	91564240	-	17.4918	11	67.2951	0	L
chr1	91574205	91574567	117.796	11.5635	92.0972	9.39562	117.705	0	91574400	91574384	91574403	+	19.0656	6	40.4754	0	L
chr1	91600701	91601082	187.808	22.2903	104.505	12.3398	58.4182	4.89365	91600861	91600906	91600925	+	13.7541	4	32.5737	0	L
chr1	91602194	91602537	159.668	54.9746	113.133	39.5758	79.379	28.0952	91602343	91602333	91602352	+	20.4262	4	41.7869	1	BA
chr1	91655843	91656124	39.1072	12.0663	26.353	6.94119	14.2507	0	91655929	91655915	91655934	-	9.19672	3	19.6721	0	L
chr1	91660768	91661024	27.0527	5.31271	20.1332	4.22879	16.5007	0	91660921	91660864	91660883	+	7.72131	1	7.72131	0	L
chr1	91682594	91682898	85.4696	55.6936	67.4881	40.7977	85.6869	30.5398	91682745	91682716	91682735	+	13.9508	4	29.459	1	BS
chr1	91689591	91690107	110.511	35.3391	88.9087	23.9112	132.355	16.2279	91689744	91689723	91689742	+	18.3607	1	18.3607	1	BA
chr1	91754858	91755656	418.644	190.56	319.854	138.099	221.184	65.0735	91755268	91755261	91755280	-	19.459	9	47.4098	1	BA
chr1	91807869	91808121	72.5957	10.1695	58.4849	8.79899	80.4711	0	91807996	91807981	91808000	+	17.8852	2	23.7213	0	L
chr1	91819100	91819620	275.22	170.874	177.056	114.162	119.559	65.209	91819429	91819418	91819437	-	13.7377	10	38.7541	1	BA
chr1	91874634	91875166	334.978	252.275	247.894	170.904	127.822	123.892	91874850	91874838	91874857	-	22.377	3	34.3278	1	BS
chr1	91897052	91897461	235.133	56.5065	193.653	47.3323	145.524	25.5584	91897275	91897266	91897285	+	19.7049	3	24.7541	1	BA
chr1	91913659	91914368	490.63	383.686	342.068	256.29	153.984	172.22	91914029	91914009	91914028	+	23.082	13	65.3771	1	BS
chr1	91962068	91962823	324.91	62.1344	244.487	43.6349	151.919	25.8894	91962461	91962447	91962466	+	20.7705	5	37.3607	1	BA
chr1	91968995	91969399	148.961	33.6427	112.132	26.4149	106.565	12.0989	91969209	91969207	91969226	-	18.1148	3	27.7214	1	BA
chr1	92017639	92018200	88.4834	34.2552	56.6344	17.009	83.0856	7.7931	92017999	92017946	92017965	+	11.4426	5	29.3442	0	L
chr1	92084823	92085040	31.3805	10.0157	24.8591	7.39193	18.3563	0	92084925	92084919	92084938	+	9.40984	3	14.0164	0	L
chr1	92178377	92178714	93.6498	13.4706	73.685	7.80095	61.3254	0	92178525	92178507	92178526	+	10.1475	4	20.4917	0	L
chr1	92275430	92275796	96.1006	28.9973	76.4965	21.1415	76.7589	12.4831	92275593	92275573	92275592	+	7.52459	3	14.6557	1	BA
chr1	92359977	92360872	520.595	564.696	383.284	373.045	241.033	200.931	92360502	92360491	92360510	-	14.7869	7	34.8525	1	BS
chr1	92453492	92454364	188.641	90.4054	104.832	39.9096	158.258	54.0117	92453968	92453633	92453652	+	4.2459	5	10.9672	1	BA
chr1	92521218	92521695	337.763	120.551	265.005	80.6156	135.043	56.8581	92521491	92521478	92521497	+	18.377	6	30.8524	1	BA
chr1	92610829	92611481	403.057	294.82	318.148	228.505	282.614	218.817	92611205	92611207	92611226	-	21.1639	1	21.1639	1	BS
chr1	92614589	92615131	113.833	22.8327	89.2185	13.1009	97.8953	12.9918	92614730	92614709	92614728	+	17.3279	4	24.7869	0	L
chr1	92647567	92648357	471.265	586.341	331.039	397.926	183.082	204.062	92647964	92647961	92647980	-	23.8852	4	29.2295	1	BS
chr1	92648563	92649489	566.883	491.741	420.353	337.763	189.947	181.959	92648971	92648951	92648970	+	25.8361	3	28.2295	1	BS
chr1	92696630	92697428	401.668	276.02	287.41	166.81	191.237	118.952	92697037	92697028	92697047	+	21.9836	9	60.3934	1	BS
chr1	92707764	92708378	200.446	54.8677	131.517	19.7762	117.078	11.7712	92708099	92708086	92708105	+	13.0164	1	13.0164	1	BA
chr1	92833801	92834601	506.065	197.848	373.039	133.193	238.28	92.424	92834186	92834177	92834196	-	22.7213	5	41.6229	1	BA
chr1	92840341	92840602	44.247	9.53115	28.1436	4.90887	16.2018	0	92840418	92840407	92840426	+	21.3934	2	27.1311	0	L
chr1	92849564	92849821	102.229	19.3068	83.9249	12.186	49.661	3.85491	92849694	92849695	92849714	+	16.6721	4	26.3934	0	L
chr1	92894957	92895507	558.159	435.82	443.673	360.227	242.746	196.4	92895258	92895258	92895277	-	22.5246	2	26.2787	1	BS
chr1	92909011	92909661	304.939	155.237	208.61	98.7299	153.623	98.5132	92909253	92909239	92909258	+	17.1475	3	26.1475	1	BA
chr1	92931650	92931974	38.1933	10.7061	21.1797	5.1589	16.9703	0	92931861	92931759	92931778	+	0.934426	2	1.86885	0	L
chr1	92949453	92950038	262.695	155.244	190.413	99.9727	153.334	94.6134	92949639	92949625	92949644	+	18.9016	6	31.2295	1	BA
chr1	92956584	92956909	85.4859	63.7291	77.8252	60.6649	60.3792	47.5499	92956785	92956819	92956838	+	19.8361	5	35.8853	1	BS
chr1	92985035	92985434	92.3302	20.9225	66.7542	11.9308	69.1899	3.18715	92985177	92985176	92985195	-	16.3115	5	30.4263	0	L
chr1	93010744	93011067	175.437	116.422	153.798	99.7751	68.374	72.7822	93010857	93010835	93010854	-	21.9344	2	27.4098	1	BS
chr1	93014432	93015068	395.984	286.121	301.082	200.873	190.255	126.817	93014660	93014651	93014670	+	17.5082	6	56.8688	1	BS
chr1	93029273	93029670	102.555	47.4313	67.5202	27.7151	68.1588	13.8278	93029495	93029464	93029483	+	24.0984	5	37.5902	1	BA
chr1	93072531	93072808	86.3292	15.3622	68.3823	11.5035	53.2216	0	93072673	93072676	93072695	-	15.0984	3	25.0656	0	L
chr1	93080777	93081408	439.76	238.893	323.005	167.595	209.027	132.715	93081133	93080832	93080851	+	12.2787	9	35.0984	1	BA
chr1	93128742	93129291	402.311	120.551	314.556	91.8614	210.157	62.7541	93128921	93128902	93128921	+	14.5082	5	27.3935	1	BA
chr1	93174096	93175098	545.203	720.382	418.079	479.569	253.67	218.327	93174588	93174577	93174596	+	19.4426	6	48.6885	1	BS
chr1	93194685	93194920	41.7493	13.2206	31.5901	7.8375	13.0142	0	93194796	93194866	93194885	-	9	2	11.4754	0	L
chr1	93194983	93195368	194.462	26.8057	145.61	16.8552	118.204	6.85023	93195141	93195135	93195154	+	16.5574	1	16.5574	0	L
chr1	93224029	93224353	241.9	60.8574	196.275	44.294	106.086	21.4608	93224192	93224164	93224183	+	15.7705	4	21.3443	1	BA
chr1	93236518	93236944	258.564	39.7345	187.632	27.8192	95.2549	6.34639	93236738	93236786	93236805	-	7.93443	6	26.0984	0	L
chr1	93238071	93238523	186.496	40.7715	136.836	24.1481	100.029	14.1161	93238386	93238378	93238397	-	17.7869	6	43.7869	1	BA
chr1	93274989	93275209	41.3069	7.54298	35.5633	5.10682	17.8651	0	93275109	93275179	93275198	+	12.459	7	44.6065	0	L
chr1	93314898	93315184	96	17.5508	77.5638	12.6602	68.8752	6.46822	93315026	93315022	93315041	+	16.4426	3	21.2131	0	L
chr1	93379267	93379494	29.0509	3.44973	24.2876	3.14486	21.7789	0	93379385	93379270	93379289	+	14.2787	4	34.6557	0	L
chr1	93478463	93478722	67.0741	21.9882	46.8583	16.5399	21.8449	6.5337	93478583	93478531	93478550	-	5.47541	4	16.9508	0	L
chr1	93506995	93507761	84.979	27.7206	40.3999	11.1206	48.6723	8.73111	93507206	93507220	93507239	-	18.5738	4	35.7705	0	L
chr1	93543320	93543571	52.6143	10.8468	43.9437	8.52793	39.5198	0	93543450	93543435	93543454	-	15.623	6	53.3444	0	L
chr1	93593964	93594311	47.5375	12.8636	31.4	7.19397	36.023	0.86648	93594106	93594143	93594162	+	18.3443	3	29.4099	0	L
chr1	93602971	93603418	97.1727	21.6806	73.5177	14.8932	83.7254	7.66147	93603148	93603135	93603154	-	17.1475	5	35.1147	0	L
chr1	93607754	93608034	47.5189	4.58573	34.8307	3.50181	25.0715	0	93607915	93607923	93607942	-	13.5246	4	25.1312	0	L
chr1	93648798	93649037	73.2377	14.3955	62.8603	11.5555	47.2743	0	93648918	93648902	93648921	-	15.623	5	38.3935	0	L
chr1	93667862	93668301	83.493	20.5159	50.4941	12.5274	34.6742	3.85491	93668003	93667982	93668001	-	7.65574	8	35.0328	0	L
chr1	93668640	93669007	187.874	22.2982	124.506	15.0573	83.7243	2.94588	93668855	93668865	93668884	+	17.3934	6	38.4262	0	L
chr1	93726189	93726566	48.7966	12.9288	30.1849	6.53216	16.5897	0	93726337	93726391	93726410	-	14.2787	4	30.4098	0	L
chr1	93726749	93727333	375.981	89.4043	277.048	63.4946	250.355	41.4684	93727167	93727125	93727144	-	17.1967	6	39.8524	1	BA
chr1	93742804	93743282	59.3156	7.49883	36.5541	3.82495	26.461	0	93743128	93743093	93743112	-	21.1311	4	35.1639	0	L
chr1	93803704	93803932	146.752	87.8713	134.08	77.1835	94.5125	92.4052	93803820	93803825	93803844	-	15.1803	3	25.1475	1	BS
chr1	93827595	93828117	236.797	85.5065	173.552	57.6166	136.282	52.906	93827815	93827797	93827816	+	18.5902	3	25.4591	1	BA
chr1	93891053	93891216	21.3153	10.1278	21.3153	9.65359	16.1536	6.38316	93891123	93891132	93891151	-	18.1148	1	18.1148	0	L
chr1	94034804	94035297	408.471	140.397	282.465	90.053	184.001	39.3654	94035072	94035062	94035081	+	5.59016	5	18.4754	1	BA
chr1	94078737	94079738	731.912	133.232	485.12	84.5602	276.359	60.8752	94079279	94079216	94079235	-	19.8033	8	65.623	1	BA
chr1	94139433	94139888	108.098	16.5061	89.0504	9.27837	100.16	5.34012	94139637	94139615	94139634	+	11.918	2	14.3934	0	L
chr1	95397031	95397561	99.8095	56.1057	69.1988	35.8291	72.518	36.1182	95397354	95397336	95397355	+	17.5902	1	17.5902	1	BA
chr1	95762241	95762807	107.65	62.9589	82.9503	49.5011	94.9635	77.9998	95762432	95762421	95762440	-	17.918	2	20.0492	1	BS
chr1	95972223	95972494	30.9245	8.5124	23.6827	6.11005	31.795	0	95972324	95972315	95972334	+	4.19672	1	4.19672	0	L
chr1	96801629	96802298	78.385	72.0801	42.8238	35.9854	66.5601	39.2052	96801823	96801831	96801850	-	23.1148	5	35.4755	1	BS
chr1	96846549	96847048	116.872	42.3641	96.2282	32.6974	148.9	45.065	96846916	96846897	96846916	+	16.0492	4	21.8361	1	BA
chr1	97019009	97019583	161.043	88.9849	129.766	70.0295	154.505	71.4646	97019165	97019163	97019182	-	21.1967	2	25.1311	1	BA
chr1	97038540	97039020	115.41	20.8522	89.0556	19.0075	134.029	13.0893	97038761	97038758	97038777	+	22	1	22	1	BA
chr1	97576637	97576898	28.801	19.6148	23.9474	13.7261	26.6987	9.78332	97576771	97576758	97576777	-	7.2623	1	7.2623	0	L
chr1	97646947	97647528	200.726	94.1048	151.763	73.4741	188.938	73.0496	97647236	97647228	97647247	-	11.459	6	26.541	1	BA
chr1	97688577	97689385	327.266	290.76	254.891	224.102	256.459	186.515	97688958	97688957	97688976	-	15.9508	1	15.9508	1	BS
chr1	97726536	97727102	124.874	39.6541	92.4766	30.9541	66.2024	29.0745	97726918	97726902	97726921	+	15.3279	1	15.3279	1	BA
chr1	97770341	97770560	45.9013	14.6535	35.9985	10.6071	16.995	0	97770448	97770482	97770501	+	5.45902	3	9	0	L
chr1	97784827	97785278	66.3568	9.09076	50.1557	3.99428	60.171	0	97785141	97785117	97785136	+	15.6393	2	16.6393	0	L
chr1	97794138	97794459	86.4714	17.5849	71.881	11.7276	97.7172	5.51788	97794290	97794274	97794293	-	16.1967	5	31.8032	0	L
chr1	97802370	97803138	64.5156	20.3338	40.6868	7.11327	74.7159	7.70899	97802737	97802732	97802751	-	14.7049	4	28.4918	0	L
chr1	97876978	97877504	58.9525	25.9307	31.7223	13.8251	37.4555	7.70899	97877247	97877218	97877237	-	22.3279	4	35.623	0	L
chr1	98053500	98053842	53.4479	12.2225	44.0682	8.8535	29.2138	8.57087	98053653	98053649	98053668	+	12.7213	3	23.2623	0	L
chr1	98071937	98072519	325.085	184.767	247.239	139.102	254.292	104.597	98072255	98072255	98072274	-	18.9016	2	28.4098	1	BA
chr1	98144811	98145434	197.568	191.856	147.717	147.963	196.547	194.032	98145046	98145035	98145054	-	19.7869	2	22.541	1	BS
chr1	98179085	98179627	231.228	232.015	182.986	192.043	183.002	216.861	98179252	98179246	98179265	-	22.9344	2	26.0492	1	BS
chr1	98350019	98350892	80.0768	50.7333	48.1884	31.3817	83.0425	45.0445	98350474	98350468	98350487	-	20.8197	4	32.0328	1	BS
chr1	98440199	98440425	29.2394	6.44871	24.7455	4.46848	37.3973	0	98440315	98440305	98440324	+	11.7705	4	27.4098	0	L
chr1	98523111	98523374	34.7456	10.0678	27.7671	6.43044	31.9513	0	98523224	98523182	98523201	-	13.3607	7	44.4755	0	L
chr1	98748842	98749305	136.024	28.8018	108.098	22.2513	123.24	11.8503	98749075	98749059	98749078	+	10.9836	2	12.7705	1	BA
chr1	99774186	99774467	82.606	15.4822	72.3755	12.4363	93.0353	7.70899	99774313	99774292	99774311	+	15.2295	3	18.0164	0	L
chr1	100549712	100550225	56.8578	13.2206	30.8106	5.38307	23.8298	0	100549845	100549799	100549818	-	8.42623	3	14.1475	0	L
chr1	100556733	100557565	268.853	259.959	201.921	180.419	135.605	189.731	100557116	100557102	100557121	+	24.0164	3	26.2459	1	BS
chr1	100887349	100887670	66.1472	7.42573	55.7307	5.69828	70.2927	0	100887553	100887546	100887565	-	13.1967	2	21.7213	0	L
chr1	101438856	101439104	30.8069	16.7748	24.6088	14.9456	23.6939	15.4049	101438998	101438969	101438988	-	19.4426	2	23.8852	0	L
chr1	101629020	101629345	65.0359	8.20479	52.9664	8.20479	43.2309	0	101629182	101629197	101629216	+	11.0492	6	22.9344	0	L
chr1	102378393	102379023	151.867	35.6753	111.521	26.8581	122.924	24.0997	102378808	102378783	102378802	-	20.6885	2	23.2787	1	BA
chr1	103140208	103140442	27.5497	8.07201	23.1141	5.02612	25.6773	0	103140328	103140308	103140327	+	11	2	15.4918	0	L
chr1	103267783	103268107	40.5257	10.0678	30.5863	7.04016	30.3824	0	103267962	103267956	103267975	-	17.8197	3	25	0	L
chr1	103338639	103338902	55.907	5.48204	48.6644	4.87232	66.2653	0	103338786	103338760	103338779	+	15.8525	3	33.246	0	L
chr1	103698304	103698531	31.8116	7.74887	25.4249	5.00785	38.7867	0	103698420	103698418	103698437	-	11.7049	4	25.1311	0	L
chr1	103762718	103763150	186.765	26.3811	146.909	17.2435	136.084	3.49131	103762955	103762947	103762966	-	16.0984	3	20.3279	0	L
chr1	103784708	103785036	28.6609	4.14809	23.184	3.67389	37.4555	0	103784892	103784912	103784931	-	13.3934	1	13.3934	0	L
chr1	103799403	103799768	54.7619	8.18926	46.1947	6.93601	57.0239	0	103799521	103799500	103799519	+	19.0492	1	19.0492	0	L
chr1	103986813	103987447	136.036	29.4322	98.7863	14.5911	109.571	6.46822	103987064	103987062	103987081	+	14.8689	2	16.8689	0	L
chr1	104609271	104609959	262.63	265.754	205.787	192.408	218.212	114.855	104609613	104609608	104609627	-	16.2295	5	42.3607	1	BS
chr1	104755948	104756242	47.6935	17.9235	36.999	12.676	28.9834	6.69784	104756090	104756100	104756119	+	17.2131	3	22.1803	0	L
chr1	104944705	104945102	95.1692	11.1386	75.586	7.31365	143.649	3.81942	104944943	104944932	104944951	-	14.541	3	22.623	0	L
chr1	104979126	104979370	30.5542	6.38354	26.1116	4.06463	17.0429	0	104979263	104979264	104979283	-	16.9344	1	16.9344	0	L
chr1	104986156	104986623	271.493	119.981	226.942	88.1413	272.476	108.486	104986429	104986408	104986427	+	12.8525	1	12.8525	1	BA
chr1	105092507	105092937	188.261	25.6203	153.58	19.1716	144.163	3.77696	105092701	105092691	105092710	+	13.9672	3	19.541	0	L
chr1	105362376	105363222	375.702	410.596	283.185	287.484	267.661	176.499	105362925	105362917	105362936	-	22.2295	10	59.4426	1	BS
chr1	105563669	105564239	112.962	13.1319	82.9519	9.13766	82.184	0	105564003	105564000	105564019	+	18.541	4	22.1639	0	L
chr1	105630232	105630928	140.663	21.4802	100.632	12.3712	137.792	7.70899	105630712	105630710	105630729	-	23.0656	2	27.5246	0	L
chr1	105659874	105660585	137.392	24.396	102.573	20.0786	130.82	25.4058	105660209	105660216	105660235	+	13.2623	1	13.2623	1	BA
chr1	105680600	105681154	160.826	22.1941	129.038	15.4274	147.039	10.6082	105680810	105680802	105680821	-	17.8197	5	29.082	0	L
chr1	105711024	105711855	117.488	31.2331	73.1793	16.6758	128.65	26.7277	105711413	105711419	105711438	-	24.4262	2	41.1475	1	BA
chr1	105735315	105735670	96.4132	13.033	75.2196	11.0527	62.5371	0	105735474	105735474	105735493	+	6.62295	1	6.62295	0	L
chr1	105780482	105780683	66.9831	13.3585	53.3765	11.2793	31.3397	0	105780592	105780608	105780627	-	15.377	5	27.2623	0	L
chr1	105891116	105891513	307.465	106.64	258.123	92.4398	213.736	69.1441	105891243	105891224	105891243	+	21.1639	6	43.3443	1	BA
chr1	105904529	105905209	325.202	281.674	233.141	194.784	223.048	162.414	105904918	105904920	105904939	-	17.5738	3	28.7213	1	BS
chr1	106036827	106037321	297.761	131.127	230.226	89.5553	210.288	59.517	106037157	106037145	106037164	-	18.9836	5	35.377	1	BA
chr1	106053002	106053467	42.4108	12.1497	26.6391	8.68174	21.5238	2.27462	106053309	106053298	106053317	-	7.88525	4	17.1639	0	L
chr1	106054918	106055276	36.6013	5.97452	25.884	2.74102	21.913	0	106055162	106055154	106055173	-	11.7213	2	13.8361	0	L
chr1	106071064	106071884	392.722	320.57	315.749	214.269	221.083	175.634	106071448	106071432	106071451	+	15.2623	3	17.5246	1	BS
chr1	106151731	106152607	244.152	49.2504	166.784	34.5942	172.194	38.6158	106151951	106151934	106151953	+	13.3443	5	41.7213	1	BA
chr1	106170766	106171495	183.805	35.1174	121.553	18.6009	88.4976	10.8569	106171331	106171313	106171332	+	14.0656	6	32.2623	1	BA
chr1	106346746	106347198	137.753	12.9729	114.11	9.82808	141.666	4.86895	106346934	106346941	106346960	-	18.7049	3	28.2623	0	L
chr1	106389622	106390282	238.356	93.9148	181.962	57.2859	227.77	60.7773	106389944	106389942	106389961	-	20.8689	5	37.1968	1	BA
chr1	106395501	106396061	321.963	259.455	258.568	191.936	233.457	149.875	106395718	106395712	106395731	-	19.4426	4	31.0983	1	BS
chr1	106424930	106425994	341.33	133.037	185.083	62.0413	149.327	74.2649	106425341	106425328	106425347	+	16.1967	6	35.5082	1	BA
chr1	106511521	106512126	318.301	143.498	247.287	107.672	231.366	120.848	106511783	106511762	106511781	+	16.8689	3	32.3279	1	BA
chr1	106542744	106543067	126.337	26.4932	101.262	18.0173	64.9968	4.05054	106542929	106542923	106542942	+	21.459	4	26.6557	0	L
chr1	106544664	106545376	121.103	41.1912	75.3999	25.0472	78.9535	13.4394	106545031	106545027	106545046	+	21.3443	5	34.0328	1	BA
chr1	106550676	106550971	51.9138	14.1793	40.2086	9.64566	45.6573	0	106550782	106550787	106550806	-	14.0164	4	28.5902	0	L
chr1	106613461	106613863	55.688	10.8496	40.8168	7.64989	28.4741	0	106613572	106613568	106613587	+	6.62295	3	11.9836	0	L
chr1	106628798	106629150	97.4622	27.4023	77.3705	20.5966	78.1828	14.0648	106628931	106628916	106628935	+	11.2295	2	12.2951	1	BA
chr1	106712261	106712629	147.034	35.4822	108.454	22.5717	50.8594	0	106712506	106712500	106712519	-	12.7541	7	41.1475	0	L
chr1	106717260	106717576	147.14	31.8294	125.741	24.823	96.15	8.23092	106717436	106717426	106717445	-	20.7541	5	43.3279	0	L
chr1	106735457	106736223	277.322	138.697	204.473	94.3427	254.071	119.994	106735811	106735799	106735818	-	16.8525	4	25.4427	1	BA
chr1	106737925	106738548	231.596	91.828	169.315	57.9114	174.23	68.6383	106738270	106738253	106738272	-	16.9016	5	44.7212	1	BA
chr1	106799889	106800271	59.2668	9.76566	43.7186	4.58573	43.2024	0	106800133	106800106	106800125	+	21.0984	4	34.1476	0	L
chr1	106818305	106818656	60.9734	11.4931	51.8335	9.05695	74.1923	3.08026	106818540	106818564	106818583	-	16.4754	1	16.4754	0	L
chr1	106883810	106884197	124.691	25.1068	91.1654	13.8224	101.903	7.66778	106884020	106884030	106884049	-	13.1475	3	20.5573	0	L
chr1	106901316	106902032	303.465	149.004	224.143	100.363	284.294	91.4176	106901672	106901656	106901675	+	16.6557	1	16.6557	1	BA
chr1	106961011	106961471	200.946	114.761	158.599	98.3464	198.209	99.9357	106961209	106961210	106961229	-	16.8033	2	17.6722	1	BA
chr1	106968931	106969471	42.9488	22.5669	24.9975	12.5953	30.4104	9.78332	106969299	106969288	106969307	-	14.5738	2	17.2951	0	L
chr1	107014569	107015037	146.982	52.2546	116.213	41.1522	128.693	34.2862	107014704	107014690	107014709	+	19.8689	3	28.1312	1	BA
chr1	107352669	107353521	138	114.004	87.3716	68.5917	117.821	98.2131	107353236	107353230	107353249	-	16	3	17.8033	1	BS
chr1	107384941	107385191	48.5166	21.5323	39.362	16.0319	38.3174	3.39043	107385070	107385062	107385081	+	2.91803	1	2.91803	0	L
chr1	107481321	107482208	241.378	97.5631	191.953	67.2188	221.479	93.0797	107481697	107481693	107481712	-	18.459	6	35.2295	1	BA
chr1	107554171	107554481	72.5058	38.5102	55.6905	28.1686	81.8635	13.7665	107554299	107554291	107554310	-	3.36066	3	7.52459	1	BA
chr1	107598481	107598838	117.086	25.1958	95.692	15.9199	129.768	8.80701	107598672	107598670	107598689	-	15.9344	3	19.1475	0	L
chr1	107635900	107636252	47.2456	7.41538	35.5828	4.67436	52.3665	0	107636126	107636092	107636111	+	9.11475	2	13.3443	0	L
chr1	107959994	107960401	83.7575	84.7923	62.9958	65.8031	76.4133	55.3407	107960185	107960191	107960210	-	16.6393	3	21.4098	1	BS
chr1	108770575	108770850	37.1859	8.29342	30.2709	6.00832	33.7617	0	108770760	108770744	108770763	+	13.2951	2	18.9672	0	L
chr1	108824878	108825154	41.0854	8.15789	31.3389	3.68942	37.3973	0	108825001	0	0	0	0	0	0	0	L
chr1	108827140	108827606	143.978	43.3225	110.129	28.7183	164.455	17.7272	108827419	108827421	108827440	-	18.7213	1	18.7213	1	BA
chr1	109081392	109081612	25.9985	7.93648	21.8835	7.93648	18.0445	0	109081504	109081499	109081518	-	9.63934	1	9.63934	0	L
chr1	109834614	109834935	92.1978	28.6662	79.7982	26.3811	116.463	15.8504	109834758	109834755	109834774	-	13.7869	5	33.0492	1	BA
chr1	109985477	109985947	161.265	17.6004	128.877	16.5165	118.938	8.57087	109985683	109985676	109985695	-	4.93443	2	7.36066	0	L
chr1	110062094	110062296	27.0694	13.1164	24.9323	10.8496	27.6817	5.51788	110062197	0	0	0	0	0	0	0	L
chr1	110533683	110533918	42.042	18.2284	37.0198	15.4353	32.4298	4.71605	110533804	110533793	110533812	-	18.8361	6	40.5246	0	L
chr1	111242412	111242719	53.7238	20.2845	42.8266	16.7617	94.9635	17.8006	111242540	111242551	111242570	-	22.0656	2	25.0656	1	BS
chr1	111633929	111634424	90.786	21.2432	63.4114	13.8148	82.184	13.0893	111634292	111634295	111634314	-	17.2787	2	18.3935	1	BA
chr1	111660165	111660683	150.868	88.5348	124.016	71.0982	188.792	85.9655	111660467	111660456	111660475	+	15.1639	2	23.4426	1	BS
chr1	111842686	111843296	60.3926	14.3331	31.6475	11.0996	37.3973	3.84022	111842899	111842919	111842938	-	14.2787	3	31.541	0	L
chr1	111863884	111864447	315.98	151.012	235.128	104.311	241.054	92.4563	111864138	111864122	111864141	+	15.6393	1	15.6393	1	BA
chr1	112377775	112378169	43.774	23.9505	33.0673	12.895	31.9513	7.33647	112378037	112378004	112378023	-	8.22951	2	13.459	0	L
chr1	112378475	112379123	197.76	82.8962	130.408	39.8679	145.181	50.2007	112378858	112378884	112378903	-	16.1311	6	44.0164	1	BA
chr1	112379575	112380439	205.298	32.5926	122.174	12.7774	130.395	9.84811	112380127	112380149	112380168	-	11.0164	6	22.7541	0	L
chr1	112388621	112389466	294.464	274.074	224.657	196.296	229.922	218.814	112388984	112389031	112389050	-	18.2623	5	44.1967	1	BS
chr1	112451534	112452176	158.162	99.9255	118.075	64.7271	154.222	58.7365	112451853	112451843	112451862	-	19.4754	5	38.377	1	BA
chr1	112452452	112452711	50.1896	12.5901	42.4776	9.71358	61.9129	6.71417	112452574	112452586	112452605	-	18.1311	1	18.1311	0	L
chr1	112455917	112456728	246.743	309.469	166.911	188.488	146.136	138.135	112456239	112456229	112456248	+	19.4262	5	30.6885	1	BS
chr1	112874644	112875115	92.8201	23.4552	65.5248	14.4869	86.038	5.15262	112874860	112874846	112874865	-	15.623	5	28.9673	0	L
chr1	113247228	113247827	170.975	175.4	125.634	120.582	153.962	86.4727	113247528	113247523	113247542	+	22.8033	3	29.7541	1	BS
chr1	113365467	113365656	22.5658	6.32628	20.0229	5.42996	12.3114	0	113365557	113365556	113365575	-	13.4426	6	35.3443	0	L
chr1	113837894	113838281	37.7813	15.5395	29.7616	12.1522	29.039	9.71741	113837991	113838006	113838025	-	7.96721	3	14.9344	0	L
chr1	114961846	114962309	72.3002	18.713	43.877	11.3862	62.2963	3.84022	114962136	114962097	114962116	-	16.9508	5	34.3115	0	L
chr1	115601419	115601681	37.2274	21.5454	29.8875	15.6074	44.591	8.21112	115601560	115601544	115601563	+	4.91803	1	4.91803	0	L
chr1	115647009	115647231	23.1421	5.26581	20.4967	4.48675	22.3945	0	115647114	115647120	115647139	-	6.7541	2	10.4426	0	L
chr1	115875663	115875971	51.6602	24.4271	44.9927	21.1936	49.3063	20.2694	115875821	115875823	115875842	-	17.7377	1	17.7377	1	BA
chr1	116127104	116127465	36.3656	5.33099	27.2822	3.468	30.4104	0	116127278	116127275	116127294	-	7.34426	1	7.34426	0	L
chr1	116313261	116313776	120.877	32.4912	97.3547	24.5547	166.584	14.532	116313439	116313437	116313456	-	17.459	2	20.6885	1	BA
chr1	116417565	116417853	33.5037	6.68322	23.9502	5.42996	28.6058	0	116417712	116417724	116417743	-	8.7541	3	17.1148	0	L
chr1	116477426	116478216	294.874	397.2	235.668	289.817	256.749	240.964	116477902	116477894	116477913	-	21.8361	5	34.4918	1	BM
chr1	117354611	117354952	211.812	68.7086	186.566	59.821	227.134	63.453	117354818	117354817	117354836	-	16.7541	4	22.3443	1	BA
chr1	117378986	117379435	69.6951	14.7214	55.6531	7.54298	68.5006	1.52888	117379297	117379288	117379307	+	16.8033	4	22.8525	0	L
chr1	117412332	117412980	146.224	57.627	106.029	43.6639	119.613	40.6492	117412556	117412550	117412569	-	17.8197	4	26.4427	1	BA
chr1	117519248	117520102	143.769	47.025	90.7569	23.5125	154.676	17.7526	117519727	117519720	117519739	-	14.7213	2	17.5574	1	BA
chr1	118275130	118275487	218.031	57.4418	176.875	46.2718	121.26	30.4229	118275348	118275347	118275366	-	19.3279	3	29.8853	1	BA
chr1	118320487	118321961	869.573	687.462	379.136	334.331	219.599	149.727	118321766	118321742	118321761	+	25.377	8	63.7705	1	BS
chr1	118335930	118336284	48.9862	7.88958	34.5554	4.23397	38.7157	0	118336029	118336013	118336032	+	17.0984	1	17.0984	0	L
chr1	118367892	118368493	96.9654	11.0682	62.1003	5.5993	68.5006	0	118368149	118368113	118368132	+	13.6393	3	16.1967	0	L
chr1	118458750	118459215	88.9319	17.3635	51.0012	6.60252	33.9581	0	118459049	118458782	118458801	+	9.62295	3	18.541	0	L
chr1	118465985	118466504	201.711	31.2248	150.429	23.4239	176.764	13.1229	118466234	118466228	118466247	-	20.4918	5	33.0492	1	BA
chr1	118476869	118477307	190.413	20.6959	146.293	13.9944	130.447	7.53887	118477091	118477083	118477102	-	11.3115	4	22.2459	0	L
chr1	118492680	118493407	154.246	27.1054	101.683	15.0756	150.14	6.56541	118493022	118493008	118493027	-	18.7869	3	27.6721	0	L
chr1	118498046	118498738	375.591	324.205	270.696	219.764	156.456	162.935	118498513	118498503	118498522	-	17.0328	6	40.6885	1	BS
chr1	118505595	118506271	158.719	42.3975	108.534	28.8252	108.59	23.5908	118505956	118505946	118505965	+	16.1967	4	29.8688	1	BA
chr1	118529215	118529826	218.041	80.3766	156.598	54.8707	156.206	77.9998	118529457	118529440	118529459	-	15.4426	2	18.4918	1	BA
chr1	118564540	118565051	84.1759	19.969	45.7905	9.55977	47.0534	2.07301	118564712	118564752	118564771	+	15.3279	2	17.6886	0	L
chr1	118622809	118623258	110.81	17.637	72.1443	9.41115	54.7043	0	118623052	118623026	118623045	+	10.8525	2	12.2459	0	L
chr1	118708531	118708788	32.2113	20.6152	26.294	13.8617	15.6565	6.30525	118708706	118708674	118708693	-	3.04918	1	3.04918	0	L
chr1	118731242	118731549	54.2349	9.29146	44.4937	6.09177	27.9903	0	118731350	0	0	0	0	0	0	0	L
chr1	118759342	118759988	335.498	187.49	248.645	126.849	256.047	125.692	118759757	118759758	118759777	-	23.7541	6	46.3606	1	BA
chr1	118764082	118764430	77.9558	20.3363	57.3602	11.9594	60.765	5.52856	118764221	118764200	118764219	+	12.6557	3	20.7705	0	L
chr1	118768737	118769365	293.343	152.871	234.765	108.488	190.663	110.599	118769019	118769024	118769043	+	11.918	4	22.4426	1	BA
chr1	118772296	118772686	453.117	266.931	368.072	220.458	201.015	126.759	118772508	118772496	118772515	-	24.0492	1	24.0492	1	BA
chr1	118822123	118822703	327.94	171.451	226.859	119.244	209.848	120.163	118822448	118822446	118822465	-	16.9672	4	43.1148	1	BA
chr1	118970045	118970398	182.548	50.4954	140.545	39.3282	158.623	25.3827	118970250	118970252	118970271	-	21.5246	3	25.4754	1	BA
chr1	119022021	119022354	80.5976	22.3399	57.4791	16.6155	43.6594	0	119022176	119022187	119022206	-	13.6393	3	21.0328	0	L
chr1	119032179	119032475	81.3735	8.03546	63.0105	5.17718	53.7608	0	119032343	119032254	119032273	+	6.55738	3	10.6885	0	L
chr1	119053602	119053827	131.105	32.6395	106.399	26.7353	53.5208	7.09295	119053712	119053714	119053733	-	8.65574	4	24.3115	0	L
chr1	119074801	119075593	463.286	339.286	310.056	220.301	203.593	186.143	119075096	119075077	119075096	+	18.918	5	47.8033	1	BS
chr1	119082393	119083162	269.925	229.274	157.747	122.044	97.6316	88.7868	119082781	119082797	119082816	-	18.9672	11	83.1147	1	BS
chr1	119083195	119084055	367.646	188.329	247.608	93.4872	187.742	67.3864	119083843	119083843	119083862	-	19.0164	8	39.082	1	BA
chr1	119087367	119088144	403.978	393.108	298.247	267.137	274.495	204.253	119087730	119087718	119087737	+	19.8852	2	26.836	1	BS
chr1	119093571	119094273	445.108	249.751	328.182	154.26	190.421	157.463	119093903	119093896	119093915	+	19.1803	8	48.6065	1	BA
chr1	119094798	119095249	137.572	41.3295	90.1434	23.4735	80.569	14.9472	119095035	119095033	119095052	-	14.2131	1	14.2131	1	BA
chr1	119119900	119120301	126.73	16.7796	78.301	9.33561	35.3819	0	119120117	119120004	119120023	-	18.1475	13	79.1147	0	L
chr1	119153498	119154262	361.652	175.454	248.235	100.452	220.132	109.321	119153824	119153823	119153842	-	14.459	6	32.5082	1	BA
chr1	119160352	119160660	73.3092	9.93499	59.7511	6.81875	64.0633	0	119160551	119160537	119160556	+	10.0492	4	16.3607	0	L
chr1	119209507	119209837	106.648	15.1929	80.4754	10.8286	41.0975	0	119209672	119209652	119209671	+	13.8852	4	31.9016	0	L
chr1	119256023	119256454	211.787	33.9786	169.638	25.1458	102.494	10.1814	119256298	119256292	119256311	-	15.9344	8	53.5902	0	L
chr1	119345274	119345805	367.695	57.3556	227.657	35.5785	117.055	12.7961	119345564	119345543	119345562	+	19.9344	7	57.1476	0	L
chr1	119423571	119423934	443.021	92.4236	360.711	71.8997	196.351	37.2964	119423756	119423760	119423779	+	9.27869	3	14.3607	1	BA
chr1	119426389	119426656	70.5864	13.5254	54.3369	9.51287	53.1591	0	119426505	119426522	119426541	-	17.7705	4	22.7049	0	L
chr1	119435494	119435810	81.0201	20.3649	68.4397	15.2867	56.3941	8.71404	119435663	119435652	119435671	+	18.1967	3	24.3115	0	L
chr1	119443975	119444271	83.5968	14.1948	64.8426	10.6227	46.3009	0	119444144	119444134	119444153	-	20.6721	2	24.0164	0	L
chr1	119458151	119458674	349.264	100.629	276.871	70.6937	162.504	45.7455	119458427	119458425	119458444	+	21.623	1	21.623	1	BA
chr1	119463302	119463854	308.722	202.625	236.368	144.203	214.787	134.197	119463592	119463585	119463604	-	12.2787	4	26.9509	1	BA
chr1	119474982	119475167	31.9646	4.46848	29.4217	3.52008	16.9067	0	119475056	119475072	119475091	+	3.2459	1	3.2459	0	L
chr1	119481340	119482155	282.063	168.204	177.967	81.5488	203.48	62.16	119481733	119481724	119481743	-	16.9508	6	28.0656	1	BA
chr1	119482818	119483432	249.767	60.0997	175.063	31.2641	107.667	21.3636	119483129	119483122	119483141	-	16.6393	4	35.9508	1	BA
chr1	119484467	119485046	286.159	58.7837	211.64	43.9581	170.638	23.5485	119484674	119484647	119484666	+	8.2459	5	24.0328	1	BA
chr1	119494280	119494642	178.367	29.6174	140.035	17.8039	103.488	11.691	119494529	119494513	119494532	-	13.8361	2	17.1476	1	BA
chr1	119529275	119529496	39.9095	7.76715	30.728	6.07349	24.4467	0	119529397	119529395	119529414	-	15.7869	4	26.0656	0	L
chr1	119534128	119534405	31.7534	8.41067	25.0069	5.04165	22.2601	0	119534264	119534272	119534291	-	16.0492	1	16.0492	0	L
chr1	119548473	119549311	419.786	229.446	302.741	155.727	243.796	145.894	119548857	119548851	119548870	+	17.459	5	35.9836	1	BA
chr1	119642416	119642683	94.422	22.3634	77.6319	15.0418	63.4129	4.48511	119642560	119642409	119642428	+	5.03279	4	15.6885	0	L
chr1	119651964	119652300	32.381	8.46275	22.7762	3.85875	20.3623	0	119652191	119652181	119652200	-	13.5082	2	15.4098	0	L
chr1	119654390	119654773	87.397	17.7594	69.032	16.2534	72.518	10.8932	119654548	119654535	119654554	-	4.81967	4	13.0492	1	BA
chr1	119674854	119675561	252.037	26.6443	202.184	18.9423	206.311	12.0943	119675195	119675192	119675211	-	16.2295	1	16.2295	1	BA
chr1	119818477	119819046	78.1889	26.6546	54.1664	12.2173	76.3685	6.37002	119818888	119818884	119818903	+	14.459	2	16.5574	0	L
chr1	119849377	119849995	78.8773	27.3868	49.5761	11.5086	58.5934	3.74479	119849755	119849517	119849536	-	3.34426	1	3.34426	0	L
chr1	119857928	119858209	96.2988	28.9504	76.4982	23.2859	111.116	17.8793	119858065	119858034	119858053	-	9.32787	2	12.918	1	BA
chr1	119894801	119895561	699.467	710.012	551.31	499.518	227.616	250.155	119895194	119895188	119895207	-	26.2459	7	49.7541	1	BS
chr1	119919264	119919858	290.14	100.879	202.611	63.9091	188.81	61.0083	119919475	119919454	119919473	+	19.5574	7	43.3935	1	BA
chr1	119929731	119930176	75.3368	10.542	51.6211	6.1073	58.3289	0	119929950	119929941	119929960	-	14.2295	2	18.9672	0	L
chr1	119938583	119939107	107.569	11.0344	81.2223	5.41687	94.0469	0	119938934	119938909	119938928	+	13.5902	3	22.3115	0	L
chr1	119965796	119966205	108.352	16.1126	83.4135	8.63209	77.958	0	119966073	119966050	119966069	+	14.7705	3	25.9836	0	L
chr1	119975770	119976128	36.1247	16.2168	26.0237	10.7686	32.9677	5.7379	119975926	119975917	119975936	+	14.0328	3	28.164	0	L
chr1	119985842	119986159	30.986	5.60448	20.3375	3.57216	12.933	0	119986051	119986041	119986060	-	10.3934	7	47.7049	0	L
chr1	119997659	119998034	96.738	19.6693	68.6021	14.2679	55.3797	6.7187	119997855	119997845	119997864	-	17.8033	2	20.3115	0	L
chr1	120012975	120013719	438.939	332.02	342.951	245.594	228.841	163.79	120013326	120013314	120013333	-	25.2131	8	52.918	1	BS
chr1	120016168	120016738	217.199	21.863	169.273	13.7389	180.795	5.4991	120016411	120016392	120016411	+	14.2951	6	26.7377	0	L
chr1	120018998	120019295	45.0379	4.01255	36.5211	2.33718	44.9134	0	120019113	120019119	120019138	-	11.3279	3	27.3607	0	L
chr1	120033018	120033456	554.046	137.266	481.878	116.687	151.477	79.1467	120033196	120033182	120033201	+	17.6885	8	38.8852	1	BA
chr1	120085789	120086129	60.8735	10.7948	35.3399	5.27616	26.399	0	120085953	120085934	120085953	-	3.68852	5	10.2951	0	L
chr1	120093296	120093865	569.449	588.652	446.929	469.25	256.237	255.954	120093719	120093711	120093730	-	19.6885	6	48.9016	1	BS
chr1	120094001	120094262	20.7739	27.1133	15.0182	20.6646	9.92307	15.2852	120094117	120094146	120094165	+	3.34426	2	6.34426	1	BM
chr1	120098354	120099340	298.127	329.348	194.063	206.6	132.399	120.996	120098548	120098534	120098553	+	20.6066	4	31.8525	1	BS
chr1	120147078	120147397	55.27	4.4164	38.8413	2.07922	35.0682	0	120147218	120147218	120147237	-	9.90164	1	9.90164	0	L
chr1	120154279	120154669	157.981	32.9654	127.718	19.612	138.802	11.8605	120154420	120154398	120154417	+	21.1311	1	21.1311	1	BA
chr1	120155059	120155767	436.236	284.235	313.878	204.404	203.001	181.587	120155532	120155529	120155548	-	16.9344	5	36.6721	1	BA
chr1	120157626	120158257	189.507	41.5402	132.682	23.7756	161.76	14.9408	120157824	120157929	120157948	+	6.62295	5	14.2787	1	BA
chr1	120171792	120172170	146.982	20.1721	117.147	11.8083	132.249	4.03965	120171984	120171969	120171988	+	14.4098	2	16.2295	0	L
chr1	120190286	120190629	99.4743	23.5387	77.6367	18.833	110.829	11.5979	120190475	120190490	120190509	-	14.8852	4	28.1147	1	BA
chr1	120197142	120197603	455.245	293.677	353.097	235.599	214.757	114.825	120197368	120197349	120197368	+	24.2623	10	75.0492	1	BA
chr1	120215205	120215422	28.4928	4.65608	26.1307	4.35122	17.0857	0	120215300	120215323	120215342	-	10.3607	3	21.1968	0	L
chr1	120231347	120231832	154.603	29.2811	112.544	16.6051	115.755	8.44626	120231527	120231502	120231521	+	19.082	8	43.2131	0	L
chr1	120237164	120237531	58.2386	17.4311	41.0122	9.63013	27.6554	0	120237287	120237270	120237289	+	17.1639	4	22.5409	0	L
chr1	120244131	120244415	90.3526	41.5978	68.9018	24.8806	24.9408	7.70033	120244231	120244210	120244229	+	16.918	4	43.1803	0	L
chr1	120252728	120253149	223.659	140.4	175.144	105.519	178.536	75.5665	120252961	120252950	120252969	-	11.2623	1	11.2623	1	BA
chr1	120277733	120277995	38.5808	2.24855	32.8711	1.6571	32.5165	0	120277876	120277878	120277897	-	17.2459	3	21.4098	0	L
chr1	120289913	120290145	33.596	2.42063	27.8794	1.8109	22.6692	0	120290038	120290037	120290056	-	12.1639	3	24.7049	0	L
chr1	120296830	120297293	102.554	32.4991	73.9551	20.6021	114.249	15.1389	120297117	120297131	120297150	-	15.7049	4	26.8688	1	BA
chr1	120300000	120300262	54.2129	17.1417	46.2151	11.6414	28.1234	3.32804	120300116	120300091	120300110	+	21.1967	3	29.9836	0	L
chr1	120327648	120328362	449.032	671.868	358.474	528.633	192.215	229.375	120327872	120327863	120327882	+	23.3279	3	27.9345	1	BM
chr1	120337952	120338408	192.903	41.8347	149.327	26.8919	80.7313	9.24806	120338166	120338156	120338175	-	17.0984	3	22.8853	0	L
chr1	120368001	120368743	323.268	179.927	226.228	105.582	200.656	66.4751	120368326	120368316	120368335	+	16.6393	6	38.3442	1	BA
chr1	120468889	120469254	286.371	88.1607	234.428	65.8624	170.477	47.7851	120469086	120469085	120469104	-	18.7869	4	30.9344	1	BA
chr1	120549241	120549811	305.555	82.5148	243.777	54.1666	265.746	28.3671	120549483	120549484	120549503	-	18.3443	4	33.5902	1	BA
chr1	120549911	120550566	212.535	125.044	156.91	76.9762	159.834	86.7242	120550426	120550433	120550452	-	19.9836	5	38.8852	1	BA
chr1	120556355	120556625	33.616	14.4504	24.5786	13.0616	28.0062	0	120556482	120556482	120556501	-	17.8852	3	24.1803	0	L
chr1	120586441	120587037	351.494	267.81	279.798	198.395	276.584	174.219	120586661	120586652	120586671	+	13.9672	5	28.0656	1	BS
chr1	120594424	120595055	199.095	73.0733	132.414	37.2231	101.708	28.5402	120594717	120594716	120594735	+	6.22951	7	23.0656	1	BA
chr1	120628875	120629159	99.2142	15.266	80.169	10.1226	63.8782	0	120629033	120629020	120629039	+	10.9672	2	14.918	0	L
chr1	120639946	120640209	37.2815	14.01	28.591	8.49138	21.5312	0	120640063	120640037	120640056	+	15.3115	6	37.8197	0	L
chr1	120667655	120668401	235.042	64.2322	177.811	41.1419	211.724	50.7624	120667974	120667971	120667990	+	13.9508	3	29.0819	1	BA
chr1	120685764	120686197	111.576	26.1832	75.0112	15.0132	82.2489	6.8596	120686066	120686056	120686075	-	11.5738	3	24.0983	0	L
chr1	120698212	120698589	178.736	31.7642	141.854	24.2681	185.504	16.5293	120698406	120698389	120698408	+	17.3607	5	32.7378	1	BA
chr1	120713911	120714208	77.6798	26.785	68.0436	23.5697	93.0353	8.84702	120714078	120714047	120714066	+	20.6721	1	20.6721	0	L
chr1	120795274	120795611	108.42	30.3833	89.554	18.6036	62.9329	13.4117	120795422	120795396	120795415	+	8.85246	5	27.9508	1	BA
chr1	120810338	120810796	57.2108	8.52793	38.5226	5.53412	42.7173	0	120810578	120810575	120810594	+	14.7213	1	14.7213	0	L
chr1	121053744	121054076	82.5844	16.1595	62.717	12.3346	56.0548	0	121053928	121053926	121053945	-	4.2459	2	8.36065	0	L
chr1	121067519	121067781	63.1683	23.3794	52.8943	18.9109	43.0253	20.8553	121067641	121067659	121067678	-	16.9016	2	27.7213	1	BA
chr1	121071797	121072147	55.048	10.1902	41.3682	6.36526	64.1792	0	121071933	121071902	121071921	+	11.9672	2	16.6393	0	L
chr1	121164073	121164371	33.9466	2.92863	24.262	2.3189	18.6062	0	121164276	121164256	121164275	-	5	3	10.3279	0	L
chr1	121180216	121180740	263.996	59.4431	220.601	46.3735	146.701	27.667	121180515	121180503	121180522	-	19.541	3	26.164	1	BA
chr1	121188806	121189580	239.487	143.059	180.517	96.2054	189.326	128.173	121189105	121189095	121189114	-	17.8033	2	19.9836	1	BA
chr1	121190907	121191244	72.9136	15.8599	60.9276	11.4435	70.2927	3.16911	121191044	121191022	121191041	+	16.2787	1	16.2787	0	L
chr1	121215709	121216230	257.751	86.4735	203.173	60.0038	142.414	69.1441	121216044	121216038	121216057	-	22.1967	3	27.1147	1	BA
chr1	121249097	121249515	86.0951	18.4188	65.0916	11.3603	89.8188	11.3578	121249307	121249274	121249293	+	14.1639	1	14.1639	1	BA
chr1	121320561	121320824	38.8181	8.22307	32.6712	5.17718	33.1923	0	121320677	121320675	121320694	+	13.918	3	18.8196	0	L
chr1	121368727	121368938	24.1406	4.26534	20.143	3.65561	18.0445	0	121368845	121368827	121368846	+	16.6393	4	30.6721	0	L
chr1	121389394	121390279	346.829	205.998	240.553	126.375	195.512	104.371	121389774	121389775	121389794	-	12.8689	3	18.7869	1	BA
chr1	121400184	121400615	89.3947	9.89844	75.2993	8.3924	81.2569	0	121400466	121400450	121400469	-	13.7213	1	13.7213	0	L
chr1	121419153	121419504	153.477	76.3582	129.311	62.8666	138.581	43.3815	121419292	121419270	121419289	-	21.5082	5	36.8689	1	BA
chr1	121440958	121441520	401.577	247.512	305.928	179.028	169.995	125.27	121441254	121441240	121441259	+	16.7213	7	42.5574	1	BA
chr1	121490185	121490636	182.933	40.4535	133.008	28.1658	117.212	15.9136	121490453	121490438	121490457	-	14.7049	7	27.0983	1	BA
chr1	121536829	121537099	32.4901	22.0482	24.8294	15.8209	20.8539	7.05432	121536951	121536984	121537003	+	4.88525	1	4.88525	0	L
chr1	121549277	121549845	176.524	52.8667	126.275	34.9118	118.241	12.5079	121549663	121549650	121549669	-	16.8033	6	31.7213	1	BA
chr1	121567887	121568398	511.476	443.593	424.233	370.823	176.547	205.522	121568043	121568035	121568054	-	18.6066	6	32.4263	1	BS
chr1	121584322	121584987	62.04	27.1447	36.9583	14.5024	47.3342	5.62117	121584606	121584609	121584628	-	7.98361	2	9.83607	0	L
chr1	121600908	121601516	214.58	178.47	153.437	118.725	163.132	121.748	121601300	121601295	121601314	+	19.6393	4	32.1475	1	BS
chr1	121605229	121605436	34.4977	8.76244	28.2971	6.7822	11.8893	0	121605331	121605323	121605342	+	6.81967	2	8.19672	0	L
chr1	121628810	121629345	148.911	54.3128	111.758	38.5388	125.528	35.6846	121629008	121628995	121629014	+	18.5574	2	29.3607	1	BA
chr1	121699004	121699613	59.6055	78.8002	31.7855	37.8121	26.0661	41.6354	121699110	121699524	121699543	+	9.78689	6	35.6721	1	BS
chr1	121708355	121708687	73.9728	21.5478	55.4064	16.4227	43.6841	13.1235	121708523	121708502	121708521	-	14.5082	1	14.5082	0	L
chr1	121803199	121803745	168.367	93.722	121.269	63.6122	139.343	54.0513	121803550	121803530	121803549	+	22.459	6	33.459	1	BA
chr1	121904023	121904383	72.4801	27.4861	56.3694	21.9337	63.8361	22.8071	121904224	121904201	121904220	+	16.9508	2	18.3442	1	BA
chr1	122007819	122008258	156.138	66.3066	136.413	57.1479	175.843	51.4754	122007952	122007931	122007950	+	17.1475	2	21.0491	1	BA
chr1	122055186	122055475	72.0556	14.6718	61.2924	11.6911	76.1004	0	122055333	122055329	122055348	+	14.4098	4	39.5573	0	L
chr1	122136072	122136411	34.505	11.7642	26.4462	9.6146	22.8993	7.70899	122136219	122136189	122136208	+	13.2951	1	13.2951	0	L
chr1	122169603	122169872	46.325	12.186	40.7647	10.6279	40.187	6.38316	122169730	122169718	122169737	-	16.6393	2	17.9016	0	L
chr1	122351378	122352143	81.8162	23.3069	47.1521	12.9471	52.3665	9.78332	122351749	122351744	122351763	+	14.1311	4	30.754	0	L
chr1	122439341	122439896	323.758	128.402	266.919	105.08	309.026	131.785	122439583	122439575	122439594	+	18.8197	2	36.3279	1	BA
chr1	122636698	122637208	129.815	115.466	100.198	86.8019	116.463	108.955	122637010	122636999	122637018	-	21.2787	5	39.2131	1	BS
chr1	122748130	122748369	31.7831	5.48204	30.1032	4.89059	47.3342	0	122748245	122748215	122748234	-	12.2951	5	28.1475	0	L
chr1	122844167	122844530	40.371	3.4211	29.7669	2.64204	29.2987	0	122844321	122844292	122844311	+	14.8033	4	28.7706	0	L
chr1	122989709	122989941	38.2465	7.67851	35.376	7.67851	52.3665	3.84022	122989831	122989804	122989823	+	18.1803	2	19.5082	0	L
chr1	123003322	123003731	83.6622	9.96361	66.7537	9.0673	71.6454	3.84022	123003459	123003470	123003489	-	16.1311	3	21.377	0	L
chr1	123378527	123378733	25.1696	5.38307	23.3994	5.38307	22.3945	0	123378637	123378627	123378646	+	15.1148	1	15.1148	0	L
chr1	123974417	123975024	250.946	236.47	197.221	185.761	234.901	199.364	123974829	123974813	123974832	+	22.1148	3	37.3444	1	BS
chr1	124041467	124042126	148.547	80.4283	114.84	67.2885	138.415	76.4445	124041758	124041753	124041772	-	18.7869	6	47.4754	1	BA
chr1	124103046	124103591	146.341	64.7564	106.359	46.0328	137.792	66.6355	124103230	124103240	124103259	-	17.1148	2	18.4427	1	BA
chr1	124298225	124298693	124.367	57.2627	98.3638	41.6005	114.734	55.6987	124298515	124298518	124298537	-	16.6393	2	18.6229	1	BA
chr1	124450079	124450577	109.637	48.0078	83.7925	35.4984	76.7234	46.5287	124450324	124450318	124450337	+	9.59016	1	9.59016	1	BA
chr1	124674388	124674810	241.346	123.21	194.562	100.018	206.311	126.373	124674609	124674598	124674617	-	19.0328	2	20.5902	1	BA
chr1	124718084	124718693	305.741	230.415	256.8	179.516	308.491	138.662	124718314	124718305	124718324	+	18.9344	5	42.2295	1	BS
chr1	125234517	125234735	37.7289	21.785	35.8682	20.5318	37.7158	19.0265	125234622	125234616	125234635	+	12.4426	2	22.6885	1	BS
chr1	125370454	125371499	347.407	502.226	240.281	342.433	286.297	253.544	125370968	125370972	125370991	+	22.9016	7	48.0164	1	BM
chr1	125382541	125383185	207.772	91.4603	149.304	57.648	125.644	61.3252	125382836	125382812	125382831	+	16.6393	5	39.0983	1	BA
chr1	125508610	125508785	32.3436	9.97914	28.0426	8.01718	15.794	0	125508710	125508702	125508721	+	10.3934	5	23.0163	0	L
chr1	125517083	125517744	136.793	64.0781	99.6004	41.9258	152.753	37.0479	125517469	125517458	125517477	+	19.2131	2	23.2951	1	BA
chr1	125519025	125519570	394.805	64.8441	270.297	41.8737	190.438	21.0144	125519260	125519380	125519399	+	15.8033	3	28.2951	1	BA
chr1	125562796	125563037	40.2901	4.29914	33.627	4.29914	31.2037	0	125562926	125562923	125562942	+	15.4262	2	20.3606	0	L
chr1	125574147	125574967	149.774	41.7147	83.3822	21.6416	91.0575	10.9773	125574433	125574451	125574470	-	20.4918	5	38.4098	1	BA
chr1	125607206	125608184	517.187	798.579	430.02	642.838	344.18	280.086	125607627	125607605	125607624	+	28	9	48.5082	1	BM
chr1	125646901	125647345	67.4595	18.0591	50.2217	12.4232	43.3746	5.63779	125647018	125647012	125647031	-	18.1803	2	22.9508	0	L
chr1	125660904	125661283	50.0809	13.1868	38.6032	6.94119	41.596	2.32459	125661027	125661055	125661074	-	12.918	3	27.836	0	L
chr1	125669077	125669476	123.566	25.6438	93.0376	15.0653	83.6137	8.28739	125669225	125669206	125669225	-	6.40984	2	8.37705	0	L
chr1	125677327	125677610	128.631	42.2486	99.8657	33.5982	64.9252	16.9445	125677480	125677337	125677356	-	9.93443	3	19.9836	0	L
chr1	125705430	125705825	176.909	93.5185	138.929	73.7137	136.678	76.9926	125705613	125705620	125705639	-	16.6393	9	46.6229	1	BA
chr1	125719499	125719939	57.1151	17.7542	41.2539	10.1564	36.0576	0	125719677	125719671	125719690	+	16.0984	3	24.082	0	L
chr1	125729538	125730106	302.516	120.843	225.116	91.5797	186.107	62.54	125729829	125729816	125729835	+	18.3443	3	24.0164	1	BA
chr1	125789764	125790161	193.362	61.9185	156.215	45.8631	127.527	30.6597	125789971	125789961	125789980	+	20.459	4	34.5902	1	BA
chr1	125910579	125910890	66.7151	20.5032	52.3767	14.4973	39.0631	3.70058	125910704	125910681	125910700	+	23.2623	4	37.3279	0	L
chr1	126287413	126287771	41.5278	7.42848	30.1727	4.66918	31.795	0	126287577	126287594	126287613	-	13.918	4	23.2787	0	L
chr1	126293802	126294012	30.0058	7.05569	27.2822	5.56793	26.3379	0	126293913	126293898	126293917	+	19.2295	1	19.2295	0	L
chr1	126401583	126401843	32.613	5.92244	22.8206	3.60353	24.1509	0	126401751	126401766	126401785	-	16.9508	4	33.5082	0	L
chr1	126407952	126408231	41.405	12.6057	30.3385	8.10581	26.0661	0	126408092	126408076	126408095	-	17.6885	2	18.7213	0	L
chr1	126431619	126432628	262.772	81.6161	90.6432	27.194	163.132	14.5224	126431835	126431823	126431842	-	20.6721	6	48.0656	1	BA
chr1	126496666	126497181	204.31	120.486	158.006	96.3558	187.726	99.3345	126496927	126496913	126496932	+	18.2131	2	25.5246	1	BA
chr1	126568566	126569699	351.875	289.782	241.49	188.991	201.614	142.787	126569068	126569061	126569080	-	17.6066	4	27.2459	1	BS
chr1	126612903	126613377	158.36	45.0058	123.149	31.5976	147.159	34.9376	126613099	126613068	126613087	+	11.3443	4	20.6722	1	BA
chr1	126726212	126726931	120.855	42.1634	85.1541	21.5664	100.16	24.1882	126726609	126726607	126726626	-	14.5738	4	20.4099	1	BA
chr1	126923567	126923970	93.8613	38.6533	75.3295	31.6131	106.163	21.4137	126923697	126923684	126923703	+	17.9016	3	24.5082	1	BA
chr1	126929491	126930121	121.777	37.6111	82.1	19.4999	88.7613	12.3419	126929884	126929867	126929886	+	21.3443	1	21.3443	1	BA
chr1	126931721	126932318	356.622	390.857	281.246	309.197	213.736	183.237	126931930	126931914	126931933	-	13.2295	4	33.3115	1	BS
chr1	126947824	126948237	161.808	68.8676	131.037	58.7319	179.375	63.453	126948057	126948056	126948075	-	18.6885	2	22.4098	1	BA
chr1	126953134	126953559	103.895	84.732	77.4355	58.7523	89.8546	43.3387	126953377	126953369	126953388	+	18.7541	5	33.7541	1	BS
chr1	126966266	126966729	162.604	67.1767	131.951	56.1212	183.002	68.2384	126966579	126966577	126966596	-	16.6721	1	16.6721	1	BA
chr1	126993117	126993829	218.85	184.008	153.345	113.957	185.263	90.3826	126993498	126993483	126993502	-	17.0164	2	25.4262	1	BS
chr1	127011676	127012435	193.65	35.2974	140.466	19.1899	168.43	13.0893	127012067	127012053	127012072	+	17.5738	9	50.623	1	BA
chr1	127017749	127018069	45.2308	4.73954	34.4798	3.18142	56.2123	0	127017884	127017899	127017918	+	9.68852	5	24.6229	0	L
chr1	127100977	127101275	35.5121	7.90786	27.084	7.1288	23.6939	0	127101152	127101169	127101188	-	15.7869	1	15.7869	0	L
chr1	127114152	127114689	180.18	61.5612	137.662	42.3844	177.241	34.9376	127114538	127114525	127114544	+	20	4	32.6721	1	BA
chr1	127135307	127135565	32.4514	8.27789	24.4117	4.09601	16.0147	0	127135420	127135389	127135408	+	17.8197	2	22.3607	0	L
chr1	127238578	127239279	307.723	61.2354	220.453	40.5656	138.32	28.9092	127238959	127238934	127238953	+	18.9508	6	42.2131	1	BA
chr1	127280061	127280657	160.61	82.6248	113.572	59.4561	132.294	68.2384	127280440	127280436	127280455	+	13.5082	4	26.6393	1	BA
chr1	127330364	127330692	49.0688	10.3909	35.0484	5.0782	41.2935	0	127330489	127330506	127330525	-	17.8197	6	34.9508	0	L
chr1	127409534	127409932	188.269	13.2309	155.829	7.63161	150.469	0	127409801	127409795	127409814	-	16.9508	3	22.2459	0	L
chr1	127459064	127459523	247.954	62.1789	195.135	42.111	146.136	39.4256	127459192	127459189	127459208	-	16.0984	6	31.6722	1	BA
chr1	127484237	127484578	203.677	36.6155	156.303	23.2777	74.2883	6.04161	127484408	127484418	127484437	-	18.0984	7	34.1804	0	L
chr1	127484611	127485414	435.35	439.79	310.025	302.075	215.293	159.777	127485014	127485006	127485025	+	22.0492	7	35.9672	1	BS
chr1	127486991	127487738	370.842	370.383	282.053	265.561	202.981	194.448	127487357	127487348	127487367	-	24.3934	3	28.0983	1	BS
chr1	127496770	127497124	385.689	53.8151	317.632	42.6634	181.022	33.4192	127496912	127496888	127496907	+	16.7049	5	29.2951	1	BA
chr1	127499998	127500909	521.27	423.722	394.653	320.269	199.98	234.853	127500416	127500409	127500428	+	24	5	47.7869	1	BS
chr1	127679619	127680276	455.63	214.096	339.84	133.117	151.082	82.343	127680015	127679999	127680018	-	13	3	23.0164	1	BA
chr1	127696305	127696882	186.417	91.9894	133.494	58.5133	161.654	70.0908	127696735	127696731	127696750	+	18.0164	8	36.918	1	BA
chr1	127702242	127702535	54.832	5.5186	43.2371	3.25177	60.7636	0	127702375	127702369	127702388	+	18.2951	2	19.4262	0	L
chr1	127765493	127765845	68.0688	11.8421	50.3149	8.50965	48.3588	0	127765685	127765668	127765687	-	16.1148	2	28.6394	0	L
chr1	127819539	127819782	28.2478	8.20754	20.7218	5.94071	19.9611	0	127819664	127819651	127819670	+	11.5574	2	13.164	0	L
chr1	127826891	127827841	215.629	74.1282	137.519	40.3655	156.171	44.194	127827515	127827495	127827514	+	18.6721	5	40.3934	1	BA
chr1	127921014	127921418	40.6072	12.8453	21.0849	5.50032	19.3679	0	127921167	127921278	127921297	-	15.2131	2	19.541	0	L
chr1	127948022	127948278	74.7665	20.7246	58.4014	15.4457	46.6447	0	127948158	127948141	127948160	-	13.9508	5	21.4098	0	L
chr1	127980819	127981298	43.8489	13.0616	26.009	6.85255	23.5437	0.93398	127981085	127980820	127980839	-	8.60656	5	22.2623	0	L
chr1	128009101	128009435	74.7939	8.76762	61.2993	7.22777	91.0575	0	128009245	128009234	128009253	-	9.86885	3	16.9016	0	L
chr1	128047950	128048329	53.1386	4.11153	39.6151	3.80667	52.3665	0	128048097	128048083	128048102	+	10.918	4	23.5246	0	L
chr1	128223181	128223764	268.372	52.6084	214.612	38.6974	182.524	26.7668	128223512	128223477	128223496	-	15.082	4	44.5902	1	BA
chr1	128281389	128282194	171.78	61.5095	104.919	33.1557	124.659	28.4691	128281997	128281974	128281993	+	15.5082	4	34.2787	1	BA
chr1	128282489	128283337	78.4645	21.7981	28.9361	6.36283	30.594	0	128283081	128283126	128283145	+	15.6066	8	63.9837	0	L
chr1	128301442	128301675	31.1294	4.46848	23.8476	3.21522	22.4339	0	128301546	128301530	128301549	+	12	2	21.1803	0	L
chr1	128308978	128309380	118.336	38.7785	92.7228	23.9946	75.6804	13.6129	128309246	128309247	128309266	-	19.3934	3	26.4426	1	BA
chr1	128324861	128325194	51.5894	7.04016	34.297	3.16314	19.9206	0	128325097	128324948	128324967	+	14.2787	3	24.2459	0	L
chr1	128368683	128369259	120.583	18.1867	82.9886	10.3206	83.7999	3.49054	128368903	128368904	128368923	+	17.1967	4	27.1475	0	L
chr1	128372122	128372739	45.4229	12.5798	21.5892	4.87507	34.6015	3.08026	128372319	128372331	128372350	+	16.0164	1	16.0164	0	L
chr1	128420513	128420787	59.1736	15.1825	44.5153	8.96832	37.1239	2.27982	128420648	128420635	128420654	+	10.459	3	20.3934	0	L
chr1	128566795	128567196	58.5073	9.01247	42.2125	5.91451	41.5768	0	128567095	128567066	128567085	+	14.2787	3	16.7377	0	L
chr1	128592455	128592822	190.932	41.0922	145.411	27.4861	106.536	19.2904	128592656	128592634	128592653	+	14.6721	2	16.7541	1	BA
chr1	128746549	128747008	56.0393	47.4474	41.2922	27.744	34.4846	23.0328	128746663	128746625	128746644	+	16.1639	3	22.7049	1	BS
chr1	128820294	128820966	161.171	118.23	111.144	61.2595	121.554	61.0083	128820699	128820706	128820725	-	14.8361	6	37.5902	1	BS
chr1	128821637	128822182	108.146	20.628	70.8279	10.7479	63.95	2.27982	128821824	128821809	128821828	+	16.9508	5	26.541	0	L
chr1	128824143	128824699	301.733	127.925	228.086	93.722	219.611	90.4898	128824414	128824405	128824424	-	23.0328	2	26.8361	1	BA
chr1	128832360	128833136	361.115	271.966	274.611	199.961	201.499	143.513	128832787	128832776	128832795	-	21.1148	11	64.8033	1	BS
chr1	128874995	128875791	326.798	399.607	244.526	279.113	195.238	204.924	128875454	128875442	128875461	+	20.4262	4	40.9016	1	BS
chr1	128943689	128944014	50.5022	5.92244	38.7535	2.57169	65.3832	0	128943868	128943858	128943877	+	15.6066	3	23.3935	0	L
chr1	129055322	129055571	27.1545	6.94119	22.3521	4.46848	26.8357	0	129055437	129055440	129055459	+	15.7705	1	15.7705	0	L
chr1	129078117	129078715	96.7854	35.4174	66.3884	17.8273	106.985	14.532	129078483	129078467	129078486	-	10.541	2	14.2131	1	BA
chr1	129126856	129127194	30.8627	6.53216	23.6713	3.18142	21.6612	0	129127101	129127077	129127096	+	11.2951	3	21.082	0	L
chr1	129244271	129245008	149.298	43.1248	110.932	27.8378	150.788	32.1499	129244494	129244491	129244510	-	11.5082	3	14.7869	1	BA
chr1	129284830	129285089	30.3474	9.0673	25.1782	5.78691	41.596	0	129284962	129284952	129284971	-	16.3443	3	19.3115	0	L
chr1	129416136	129416339	23.4897	3.99428	20.6192	3.99428	21.112	0	129416257	129416227	129416246	+	13.9836	2	18.0164	0	L
chr1	129491121	129491572	94.94	25.2531	72.3445	15.1643	96.0453	8.73111	129491340	129491318	129491337	+	15.9508	1	15.9508	0	L
chr1	129501814	129502042	25.2869	13.2023	22.7831	10.7661	16.6542	4.8223	129501924	129501903	129501922	+	7.29508	1	7.29508	0	L
chr1	129826790	129827388	108.203	43.8826	75.7032	28.0382	67.8716	17.149	129827154	129827133	129827152	-	17.8852	5	27.1311	1	BA
chr1	129843389	129843796	205.671	109.874	168.474	85.3658	175.169	80.5467	129843620	129843607	129843626	+	14.3934	3	18.836	1	BA
chr1	129919311	129919824	125.73	143.168	85.9499	97.6359	106.163	117.403	129919568	129919565	129919584	+	13.9508	2	15.2459	1	BS
chr1	130167102	130167761	178.704	49.9122	129.353	31.9859	137.559	34.9376	130167476	130167447	130167466	+	16.9508	4	23.6721	1	BA
chr1	130192478	130193015	146.518	23.867	120.752	18.4839	130.457	14.7225	130192855	130192839	130192858	-	10.6066	4	20.7214	1	BA
chr1	130227648	130227987	41.2104	19.0178	30.1805	13.4837	29.1894	0	130227870	130227847	130227866	-	19.1311	8	37.5737	0	L
chr1	130274354	130274847	78.3913	33.9765	50.0402	15.9592	74.8171	16.5944	130274663	130274656	130274675	-	17.0328	1	17.0328	1	BA
chr1	130342195	130342875	149.65	33.1426	112.92	24.5443	146.526	12.3555	130342569	130342562	130342581	-	17.9016	1	17.9016	1	BA
chr1	130350165	130350824	249.891	198.755	197.104	129.627	141.69	87.161	130350475	130350477	130350496	-	20.3115	3	22.5574	1	BS
chr1	130371966	130372899	312.333	240.157	229.559	169.917	263.843	190.517	130372328	130372328	130372347	-	16.1148	6	40.3279	1	BS
chr1	130462378	130462644	136.611	127.366	106.746	100.899	60.6176	60.3522	130462508	130462519	130462538	-	17.918	5	39.1147	1	BS
chr1	130547824	130548520	294.346	71.7645	212.089	47.4626	187.822	31.7469	130548156	130548145	130548164	+	17.5574	5	32.6558	1	BA
chr1	130575768	130576270	100.137	25.451	73.0162	14.5911	61.7042	9.78332	130576145	130576135	130576154	+	22.1639	2	35.4098	0	L
chr1	130634013	130634449	238.847	173.298	170.196	127.792	140.157	99.9357	130634208	130634187	130634206	-	14.4262	3	19.1475	1	BA
chr1	130691876	130692249	97.8077	10.563	78.5989	5.95899	107.163	3.08026	130692092	130692067	130692086	+	10.8525	3	22.2623	0	L
chr1	130776654	130777326	55.2296	14.6014	26.913	6.36008	37.4555	0	130776846	130776830	130776849	-	15.6721	4	23.5737	0	L
chr1	130784121	130784457	161.1	25.0654	139.131	21.5271	132.973	14.2364	130784318	130784309	130784328	-	20.9344	2	24.5901	1	BA
chr1	130787036	130787405	129.529	19.7969	100.133	9.76291	91.3682	2.15821	130787217	130787200	130787219	+	14.9672	7	50.2295	0	L
chr1	130796776	130797646	239.192	93.5161	157.583	45.9073	165.726	36.8359	130797166	130797146	130797165	+	15.8689	13	73.3115	1	BA
chr1	130838097	130838691	85.5464	43.8357	61.1416	26.3159	81.3642	17.0041	130838507	130838490	130838509	+	13.8852	3	25.0655	1	BA
chr1	130875126	130875783	265.133	132.562	187.788	85.6207	210.552	70.2901	130875326	130875311	130875330	+	16.3115	10	67.6066	1	BA
chr1	130876009	130876264	32.8431	19.612	24.6983	10.5916	15.9931	2.16064	130876133	130876132	130876151	+	8.03279	2	15.6229	0	L
chr1	130876612	130877513	247.707	189.373	168.392	124.933	194.27	178.351	130877142	130877115	130877134	+	21.3115	2	22.6394	1	BS
chr1	130898640	130898944	35.7014	18.265	25.2389	9.98707	28.006	0	130898758	130898679	130898698	+	6.60656	6	22.2295	0	L
chr1	130908425	130908664	29.7287	8.54621	24.244	6.2611	34.6517	0	130908553	130908527	130908546	+	17.1475	2	25.3442	0	L
chr1	130926301	130926804	186.48	52.9971	149.616	34.9615	146.857	26.8904	130926687	130926681	130926700	-	14.541	2	17.9672	1	BA
chr1	130979295	130979954	168.413	80.8243	121.944	52.0146	141.133	51.3135	130979662	130979653	130979672	-	22.9344	4	38.541	1	BA
chr1	131050741	131050947	42.0778	13.5072	32.4539	8.73381	12.5812	0	131050837	131050838	131050857	+	15.8197	4	21.9836	0	L
chr1	131053250	131053645	389.469	100.794	309.342	70.035	195.487	40.2615	131053455	131053447	131053466	-	19.3115	2	20.2623	1	BA
chr1	131060099	131060812	332.324	347.032	231.434	218.888	159.348	152.227	131060473	131060470	131060489	-	22.2623	5	35.6394	1	BS
chr1	131074055	131074282	33.7418	4.39812	27.13	2.43616	16.9014	0	131074186	131074185	131074204	-	10.0656	1	10.0656	0	L
chr1	131079839	131080113	41.0635	9.13766	33.0873	4.60401	30.6914	0	131079952	131079930	131079949	+	17.082	1	17.082	0	L
chr1	131112657	131113017	103.67	16.91	81.1113	11.5086	79.5342	0	131112793	131112795	131112814	+	7.91803	5	20.6721	0	L
chr1	131115591	131116270	427.364	393.275	361.714	298.391	216.611	180.026	131116136	131116126	131116145	+	18.1475	5	27.1475	1	BS
chr1	131116397	131116749	46.5639	66.7284	25.4554	28.63	8.53999	19.947	131116491	131116663	131116682	+	4.31148	2	6.2623	1	BM
chr1	131119081	131119389	92.5612	18.5488	72.0637	11.321	65.772	0	131119226	131119205	131119224	+	13.4262	3	21.6393	0	L
chr1	131121938	131122364	291.454	43.7549	242.895	33.1609	177.528	24.0387	131122189	131122178	131122197	-	13.9508	6	33.2295	1	BA
chr1	131138821	131139037	32.5589	15.9095	25.0276	11.441	11.4409	0	131138929	131138913	131138932	-	13.3279	1	13.3279	0	L
chr1	131155130	131156086	426.294	179.727	298.816	118.197	238.234	127.15	131155664	131155653	131155672	-	22.8033	4	33.082	1	BA
chr1	131181606	131182238	503.701	281.139	368.291	191.675	198.825	126.817	131181837	131181820	131181839	+	21.6885	4	34.5573	1	BA
chr1	131200062	131200278	69.8157	11.3341	55.5216	7.86612	34.4092	0	131200171	131200101	131200120	-	6.85246	4	15.7705	0	L
chr1	131207515	131207876	267.944	68.6797	222.183	52.825	156.24	31.7324	131207666	131207649	131207668	-	14.4262	4	24.9508	1	BA
chr1	131245579	131246771	830.924	302.72	344.152	117.273	229.869	83.1545	131246611	131246602	131246621	-	14.6721	13	74.7049	1	BA
chr1	131260108	131260781	543.604	424.083	401.033	297.383	176.365	171.605	131260560	131260558	131260577	-	20.1639	5	36.836	1	BS
chr1	131270031	131270896	448.004	537.288	302.673	362.865	229.747	199.729	131270417	131270404	131270423	-	24.4754	10	68.8688	1	BS
chr1	131274806	131275009	40.8583	8.78071	32.5911	5.73483	19.6976	0	131274919	131274914	131274933	-	19.6393	4	39.459	0	L
chr1	131280376	131280602	39.0864	7.90268	30.1838	4.68746	15.624	0	131280487	131280461	131280480	+	9.04918	1	9.04918	0	L
chr1	131290574	131291231	343.865	105.186	261.611	80.2718	207.538	44.7505	131290833	131290808	131290827	+	22.4098	3	28.0491	1	BA
chr1	131329140	131329638	197.991	80.0403	163.429	72.3539	159.834	81.1782	131329287	131329281	131329300	-	15.1639	4	24.836	1	BA
chr1	131548421	131548872	90.4669	15.4039	68.2842	6.44871	88.9105	3.38224	131548569	131548540	131548559	+	15.2459	3	17.1803	0	L
chr1	131549007	131549349	64.9267	11.7614	49.4592	9.00213	51.3737	0	131549158	131549169	131549188	-	18.082	3	28.7541	0	L
chr1	131555126	131555615	244.184	27.624	211.661	20.4145	132.399	9.57757	131555323	131555317	131555336	-	18.8689	4	34.2296	0	L
chr1	131566267	131566467	32.3888	6.73012	32.3888	6.73012	29.2987	0	131566363	131566335	131566354	-	9.88525	3	17.9508	0	L
chr1	131592606	131592819	25.4371	6.03969	21.4517	5.26063	31.9513	0	131592723	131592738	131592757	-	21.0984	3	34.5574	0	L
chr1	131600374	131600687	192.438	73.4527	155.968	51.6704	97.5525	20.2765	131600513	131600500	131600519	+	19.2787	6	35.0328	1	BA
chr1	131613312	131613903	317.179	231.1	253.243	174.911	144.728	117.022	131613542	131613517	131613536	+	20.2951	4	32.0492	1	BS
chr1	131618620	131618882	72.5078	13.9241	65.1182	11.0475	66.513	4.39883	131618761	131618759	131618778	-	19.0656	3	23.7705	0	L
chr1	131657836	131658610	525.957	322.618	403.457	238.183	253.689	136.542	131658274	131658279	131658298	-	22.4754	4	44.459	1	BA
chr1	131701258	131701924	214.645	79.1671	156.246	59.7558	137.747	56.6249	131701590	131701589	131701608	+	17.8852	5	36.4426	1	BA
chr1	131708064	131708870	333.674	165.616	253.854	124.98	198.301	97.5289	131708537	131708530	131708549	+	22.8033	8	54.9508	1	BA
chr1	131712255	131713040	344.929	441.428	263.739	293.42	190.892	173.307	131712640	131712612	131712631	+	24.4262	10	62.3934	1	BS
chr1	131714885	131715368	192.576	38.7809	145.935	26.5791	108.261	8.09639	131715129	131715129	131715148	-	14.9836	4	28.2131	0	L
chr1	131763723	131763940	37.4032	10.2371	30.1214	7.44401	13.5541	0	131763835	131763830	131763849	-	13.0656	5	24.9017	0	L
chr1	131765342	131766012	475.882	414.444	351.79	266.704	191.504	130.771	131765756	131765755	131765774	-	17.8525	6	36.6558	1	BS
chr1	131814038	131814564	124.004	20.2087	83.6398	11.0865	104.292	4.61857	131814406	131814379	131814398	+	17.1967	1	17.1967	0	L
chr1	131846260	131846646	164.597	31.7535	126.882	21.2636	85.5645	6.017	131846497	131846496	131846515	-	12.9016	6	24.9344	0	L
chr1	131866740	131867397	510.611	127.513	379.676	94.7452	160.29	58.9272	131867248	131867251	131867270	+	2.60656	1	2.60656	1	BA
chr1	131882398	131883524	388.967	232.157	261.501	124.765	217.9	174.464	131882990	131882981	131883000	-	14.7213	7	35.7541	1	BA
chr1	131883807	131884129	42.6697	10.2243	32.659	7.61609	16.588	0	131883998	131883983	131884002	+	12.8033	4	22.3607	0	L
chr1	131905376	131905963	203.085	24.3019	153.53	13.9293	164.721	9.78332	131905704	131905678	131905697	+	16.1967	1	16.1967	0	L
chr1	131936291	131936499	27.3335	3.70769	23.4653	3.40283	16.0147	0	131936396	131936428	131936447	+	5.7377	1	5.7377	0	L
chr1	131937491	131938272	364.229	79.334	254.879	57.2521	198.301	57.1084	131937898	131937883	131937902	+	19.7049	6	42.8361	1	BA
chr1	131981584	131982252	528.775	249.709	400.775	167.72	205.782	101.679	131981840	131982026	131982045	+	9.81967	8	46.5738	1	BA
chr1	131982549	131983496	557.363	459.196	414.825	333.413	289.829	223.541	131983084	131983069	131983088	+	23.8525	9	51.9181	1	BS
chr1	131994758	131995506	344.645	88.6907	257.215	54.9566	193.075	62.7542	131995266	131995254	131995273	+	21.4098	4	29.2786	1	BA
chr1	132000463	132001121	96.4599	19.8517	30.7699	6.68322	29.1782	3.08026	132000815	132000671	132000690	+	21.1311	6	42.3606	0	L
chr1	132014733	132015446	181.678	65.5689	122.755	44.5292	123.398	52.2434	132014991	132014985	132015004	+	11.1475	6	32.5737	1	BA
chr1	132030680	132030876	48.4425	7.57954	43.1439	6.98808	22.0629	0	132030768	132030775	132030794	-	18.082	4	33.4427	0	L
chr1	132046122	132046786	387.154	125.572	282.871	82.3403	125.731	56.4378	132046592	132046569	132046588	-	11.2459	4	23.9016	1	BA
chr1	132116499	132117033	459.605	355.375	347.352	267.818	164.324	179.751	132116843	132116838	132116857	-	22.1967	7	46.541	1	BS
chr1	132120925	132121575	420.465	325.215	314.744	247.046	184.215	132.81	132121352	132121342	132121361	+	25.0328	10	53.8197	1	BS
chr1	132139969	132140708	493.654	251.261	359.01	175.437	235.97	131.642	132140369	132140241	132140260	+	9.4918	5	23.3279	1	BA
chr1	132155573	132156239	525.393	314.332	411.283	226.488	247.961	196.249	132155941	132155940	132155959	-	22.4426	6	37.9344	1	BA
chr1	132157063	132157797	743.765	648.214	580.128	482.628	216.448	216.884	132157556	132157540	132157559	+	22.8033	7	41.8361	1	BS
chr1	132165926	132166379	432.27	298.35	347.505	238.539	233.405	142.009	132166063	132166058	132166077	+	20.1148	4	44.5411	1	BS
chr1	132192149	132192515	161.999	22.3293	121.984	14.7342	83.0304	5.12901	132192361	132192353	132192372	+	14.9016	7	44.2131	0	L
chr1	132200393	132200812	188.896	41.1857	117.956	22.6186	99.2625	7.42443	132200635	132200610	132200629	-	14.377	4	25.8688	0	L
chr1	132210760	132211494	451.12	116.523	330.351	67.6192	255.53	38.3476	132211150	132211140	132211159	-	17.4426	5	29.2951	1	BA
[truncated: 50,091 more rows]

## Sheet: SMC1
chrom	start	stop	MeanReadsA	MeanReadsM	PeakHeightA	PeakHeightM	max_MACS2_nlog10q_A	max_MACS2_nlog10q_M	Summit	BookLost	BookClass
chr1	4416773	4417031	56.2308	11.3992	45.1436	6.67083	17.064	0	4416909	0	L
chr1	5017955	5018291	111.401	5.44036	67.5999	2.6545	20.0197	0	5018075	0	L
chr1	5183577	5183839	97.562	11.2678	72.0069	6.34593	37.029	0	5183709	0	L
chr1	6406421	6406620	34.7191	7.2515	30.1286	6.73304	14.2931	0	6406496	0	L
chr1	6410204	6410399	47.8619	1.23047	44.3485	1.23047	27.9488	0	6410288	0	L
chr1	8760383	8760599	51.2427	4.20988	46.1052	2.97941	37.2878	0	8760479	0	L
chr1	9298488	9298671	58.402	4.20988	53.1319	4.72834	26.7388	0	9298577	0	L
chr1	9469399	9469891	242.143	3.49787	120.616	2.26739	68.3272	0	9469633	0	L
chr1	9541324	9541526	36.2107	6.34593	31.8853	3.88498	14.7163	0	9541439	0	L
chr1	9703140	9703447	74.4601	5.44036	58.2355	3.69142	33.7201	0	9703238	0	L
chr1	10007338	10007531	37.4543	2.5923	35.5651	2.07384	27.0663	0	10007445	0	L
chr1	10089628	10089933	49.7171	10.0373	38.912	5.63391	17.0535	0	10089745	0	L
chr1	10397972	10398141	33.3939	6.86439	33.3939	4.59699	15.0108	0	10398043	0	L
chr1	10759639	10759871	39.194	3.88498	32.0348	3.88498	17.3157	0	10759764	0	L
chr1	11565436	11565636	52.4524	1.42403	50.6957	1.42403	28.9227	0	11565529	0	L
chr1	12699154	12699358	42.4254	6.02102	38.647	4.79055	14.7167	0	12699256	0	L
chr1	12701533	12701918	55.1027	13.6666	40.6517	8.93822	25.8029	0	12701828	0	L
chr1	12990187	12990688	315.907	5.63391	180.575	2.26739	62.7852	0	12990345	0	L
chr1	13050198	13050563	121.36	8.41976	93.8006	4.9219	34.8131	0	13050334	0	L
chr1	13052096	13052617	109.461	13.2103	58.5005	5.30901	24.23	0	13052206	0	L
chr1	13103969	13104248	81.0893	7.9013	54.4571	4.40344	12.9507	0	13104112	0	L
chr1	13134236	13134753	212.973	11.8485	161.615	6.92659	85.8114	0	13134474	0	L
chr1	13142959	13143180	116.09	3.88498	97.579	3.17296	32.2517	0	13143079	0	L
chr1	13151154	13151402	56.8933	4.40344	43.7845	3.17296	14.0094	0	13151289	0	L
chr1	13199188	13199367	36.4927	3.69142	34.6035	2.6545	16.3968	0	13199276	0	L
chr1	13500494	13500800	88.0175	8.28842	71.9254	5.82747	44.6906	0	13500663	0	L
chr1	13531534	13531829	170.085	8.09486	138.183	7.05794	75.1617	0	13531694	0	L
chr1	13589663	13590229	88.3981	6.73304	37.4373	4.07853	12.6518	0	13590122	0	L
chr1	13789279	13789592	134.503	22.3421	103.695	15.3464	53.8367	0	13789416	0	L
chr1	14729120	14729332	68.361	5.11545	62.826	3.88498	29.7384	0	14729233	0	L
chr1	14740081	14740375	143.65	6.53948	110.82	5.30901	58.9048	0	14740215	0	L
chr1	14980422	14980608	40.8012	4.20988	37.1553	4.20988	15.775	0	14980501	0	L
chr1	15327389	15327762	72.3059	9.13178	56.0982	4.59699	27.3029	0	15327504	0	L
chr1	15621999	15622190	29.167	7.96351	26.3332	6.73304	15.9536	0	15622086	0	L
chr1	15902519	15902739	45.0111	7.38284	35.4156	3.36652	10.3451	0	15902649	0	L
chr1	16631871	16632059	35.0181	5.44036	34.0735	4.9219	19.293	0	16631963	0	L
chr1	16798369	16798624	127.327	6.47727	116.372	4.20988	86.7108	0	16798498	0	L
chr1	17123481	17123975	62.7104	14.3094	34.454	6.02102	13.5734	0	17123616	0	L
chr1	17145344	17145785	137.952	9.71245	74.7761	4.59699	27.6685	0	17145675	0	L
chr1	17629650	17629833	29.5815	4.72834	28.637	4.20988	16.6943	0	17629751	0	L
chr1	18793743	18793933	41.6303	7.9013	39.0615	6.15237	18.5628	0	18793846	0	L
chr1	19205625	19206035	51.3073	9.32533	22.4223	5.30901	14.0652	0	19205837	0	L
chr1	19234814	19235145	138.282	8.80687	92.839	5.63391	34.8131	0	19235017	0	L
chr1	20450149	20450452	57.5729	10.1687	39.7411	5.63391	21.6926	0	20450303	0	L
chr1	20943012	20943264	41.3652	3.17296	28.3889	2.6545	14.6955	0	20943154	0	L
chr1	21101165	21101519	123.549	8.80687	80.1447	3.88498	34.5131	0	21101441	0	L
chr1	21166185	21166626	184.934	5.82747	127.062	2.6545	71.5565	0	21166385	0	L
chr1	21218455	21218839	245.84	4.59699	159.297	2.46095	75.8346	0	21218618	0	L
chr1	21271400	21271755	163.303	15.1528	127.64	9.00043	44.5553	0	21271641	0	L
chr1	21461045	21461514	235.429	9.32533	158.798	3.36652	71.033	0	21461280	0	L
chr1	22269044	22269283	43.2374	9.71245	32.4323	7.2515	12.5064	0	22269182	0	L
chr1	22756506	22756671	26.3502	3.49787	25.5381	2.78585	11.5324	0	22756592	0	L
chr1	23062037	23062349	52.1703	12.1734	37.5699	7.76996	19.8282	0	23062224	0	L
chr1	23705491	23705863	50.2642	16.4524	33.5094	7.51419	15.9536	0	23705710	0	L
chr1	23762851	23763055	133.392	2.13604	121.36	2.13604	38.91	0	23762950	0	L
chr1	23792779	23793154	104.341	5.44036	63.672	3.69142	37.8431	0	23792968	0	L
chr1	23826992	23827399	66.2068	10.0373	36.6083	4.20988	14.9581	0	23827288	0	L
chr1	23995504	23995836	90.0052	9.26313	69.5877	4.9219	26.6771	0	23995638	0	L
chr1	24137184	24137461	37.1723	7.51419	29.466	5.2468	16.0867	0	24137281	0	L
chr1	24302783	24302986	69.1901	4.79055	62.0309	3.36652	28.1488	0	24302885	0	L
chr1	25696847	25697005	28.637	1.74893	28.637	1.23047	16.6943	0	25696915	0	L
chr1	32965103	32965364	41.1002	8.80687	31.5047	5.82747	21.112	0	32965217	0	L
chr1	33565863	33566079	62.0309	9.13178	51.6233	7.18929	19.6453	0	33565949	0	L
chr1	33742921	33743186	176.249	9.45668	153.28	5.76526	93.1823	0	33743027	0	L
chr1	34011095	34011423	108.683	6.53948	60.0261	3.88498	16.3693	0	34011205	0	L
chr1	34061222	34061403	48.939	6.86439	41.1002	5.82747	23.7195	0	34061332	0	L
chr1	34218448	34218662	72.853	7.18929	64.0696	4.72834	18.0154	0	34218546	0	L
chr1	34485964	34486230	69.8867	5.63391	52.8499	3.69142	13.3347	0	34486048	0	L
chr1	34511142	34511402	86.4919	9.97514	70.3997	6.28372	25.7868	0	34511262	0	L
chr1	34602389	34602736	152.07	3.88498	123.831	1.94249	82.0147	0	34602544	0	L
chr1	34642439	34642784	108.85	7.5764	82.4994	5.11545	55.8873	0	34642662	0	L
chr1	34700742	34701022	144.911	12.4983	112.064	7.5764	59.0275	0	34700878	0	L
chr1	34738406	34738946	75.9518	25.3215	45.8062	11.0743	15.3453	0	34738575	0	L
chr1	34867274	34867513	82.2989	8.80687	65.6767	5.95881	25.4068	0	34867394	0	L
chr1	35266680	35266936	56.9273	3.69142	47.5969	2.97941	34.5219	0	35266821	0	L
chr1	35385459	35385849	156.413	10.7494	111.119	3.88498	54.1674	0	35385572	0	L
chr1	35392474	35392733	37.5868	6.02102	25.4226	4.79055	14.2303	0	35392638	0	L
chr1	35478351	35478533	29.7141	4.40344	28.7695	4.40344	15.9536	0	35478432	0	L
chr1	35716015	35716365	76.3324	17.8695	46.3363	8.48197	15.9594	0	35716141	0	L
chr1	35726697	35726916	109.628	3.88498	103.413	2.6545	57.5311	0	35726791	0	L
chr1	35839360	35839809	121.211	12.6296	68.5105	6.15237	34.3765	0	35839628	0	L
chr1	35846654	35846849	53.7945	9.45668	47.0328	7.18929	18.251	0	35846754	0	L
chr1	36013832	36014315	169.538	10.5558	57.8549	5.63391	16.7758	0	36014063	0	L
chr1	36017161	36017549	100.314	11.9176	50.5802	7.38284	31.5296	0	36017320	0	L
chr1	36064672	36065224	653.957	14.0537	508.863	5.63391	198.433	0	36065068	0	L
chr1	36134619	36134881	70.9638	6.67083	60.9707	5.44036	32.9152	0	36134769	0	L
chr1	36251550	36251743	30.8252	5.30901	24.6105	4.79055	11.693	0	36251636	0	L
chr1	36277366	36277650	87.9665	7.05794	65.8093	4.59699	25.7745	0	36277482	0	L
chr1	36279292	36279466	36.4927	10.5558	31.6202	7.9013	11.9248	0	36279379	0	L
chr1	36454502	36454720	68.6431	7.70775	54.0426	4.01633	30.8352	0	36454614	0	L
chr1	36492502	36492721	71.0793	2.78585	51.7558	1.74893	13.0891	0	36492614	0	L
chr1	36511383	36511622	93.5186	6.34593	70.8143	4.59699	16.3538	0	36511494	0	L
chr1	36546926	36547642	360.354	12.1734	186.64	4.9841	53.3832	0	36547401	0	L
chr1	36557103	36557473	153.562	4.20988	64.0865	1.94249	20.3652	0	36557268	0	L
chr1	36616084	36616285	53.2644	5.44036	45.2931	4.40344	26.3218	0	36616178	0	L
chr1	36635022	36635359	199.932	10.4245	157.738	4.9841	50.5714	0	36635137	0	L
chr1	36684207	36684437	104.076	8.80687	82.4654	7.05794	40.2039	0	36684287	0	L
chr1	36744388	36744917	192.127	14.2472	122.373	5.05324	71.0013	0	36744799	0	L
chr1	36746541	36746801	83.8246	8.80687	61.9153	6.21458	27.2819	0	36746673	0	L
chr1	36784745	36785138	148.574	14.5721	81.6534	10.8807	23.0458	0	36784849	0	L
chr1	36786397	36786701	96.7839	9.19399	71.3613	6.73304	27.0155	0	36786571	0	L
chr1	37151976	37152195	64.4671	3.49787	60.9538	2.97941	23.2078	0	37152068	0	L
chr1	37250661	37250922	79.7302	7.18929	61.8814	4.20988	26.574	0	37250801	0	L
chr1	37258580	37258833	32.8469	10.2309	24.0635	7.2515	10.7515	0	37258683	0	L
chr1	37272560	37272775	46.7508	6.86439	36.8903	4.20988	10.9413	0	37272656	0	L
chr1	37401766	37402061	99.6687	5.30901	84.5211	3.17296	65.8601	0	37401877	0	L
chr1	37419459	37419720	51.6403	4.79055	37.5699	4.07853	15.8172	0	37419543	0	L
chr1	37448407	37448659	55.0041	6.67083	38.647	4.9219	10.9962	0	37448568	0	L
chr1	37634747	37634972	52.7174	7.9013	45.9557	4.40344	27.7592	0	37634854	0	L
chr1	37636198	37636436	69.7032	3.62921	57.4064	2.5923	31.8426	0	37636325	0	L
chr1	37639167	37639661	137.735	15.1528	88.133	5.63391	40.3064	0	37639351	0	L
chr1	37678392	37678783	193.683	13.4039	141.513	4.40344	76.4767	0	37678576	0	L
chr1	37890394	37890620	99.7502	5.44036	70.6818	2.97941	12.6975	0	37890483	0	L
chr1	37965623	37965903	87.2224	6.28372	64.9156	2.97941	30.9295	0	37965735	0	L
chr1	37985842	37986270	112.329	11.5927	77.9905	5.2468	48.1225	0	37985964	0	L
chr1	38185593	38185829	122.587	11.5927	113.804	9.00043	72.1165	0	38185711	0	L
chr1	38252771	38253099	60.9368	7.38284	39.7241	4.72834	10.1837	0	38252875	0	L
chr1	38307333	38307558	53.414	4.59699	43.1389	3.36652	30.8732	0	38307439	0	L
chr1	38720386	38720578	47.7124	5.50256	44.3315	3.56007	13.4954	0	38720492	0	L
chr1	38767945	38768230	75.6868	5.30901	60.4067	3.36652	26.6692	0	38768064	0	L
chr1	38799441	38799652	52.2859	5.76526	47.8279	4.53478	28.1479	0	38799544	0	L
chr1	38856309	38856475	35.2661	6.47727	33.5094	6.47727	12.4572	0	38856375	0	L
chr1	38862302	38862520	55.7007	7.70775	51.6403	5.44036	37.2605	0	38862398	0	L
chr1	38936848	38937126	86.9064	10.7494	67.7154	6.34593	26.0345	0	38936985	0	L
chr1	39001217	39001412	40.1386	7.38284	32.1673	4.59699	12.7012	0	39001334	0	L
chr1	39010816	39011079	69.3226	12.761	37.3048	6.67083	11.1978	0	39010967	0	L
chr1	39230113	39230357	60.1587	5.44036	48.939	4.9219	29.2357	0	39230204	0	L
chr1	39253854	39254064	68.9421	4.59699	57.1754	3.88498	20.4	0	39253934	0	L
chr1	39340744	39340967	77.3279	11.6549	62.4624	7.05794	43.8689	0	39340852	0	L
chr1	39345030	39345456	123.98	6.86439	85.4487	2.6545	33.2509	0	39345141	0	L
chr1	39392052	39392580	304.636	19.9433	210.438	6.73304	87.7948	0	39392375	0	L
chr1	39436956	39437162	37.3048	5.63391	34.6035	3.36652	14.7757	0	39437068	0	L
chr1	39497759	39498087	103.909	6.28372	70.9468	4.01633	35.8681	0	39497942	0	L
chr1	39527460	39527795	95.1258	5.95881	72.819	4.01633	35.2091	0	39527624	0	L
chr1	39761222	39761663	122.006	15.9962	58.5005	7.05794	15.658	0	39761571	0	L
chr1	39936291	39936877	143.236	13.1481	71.2118	5.95881	27.4245	0	39936712	0	L
chr1	40116464	40116731	185.049	4.40344	168.295	3.69142	127.137	0	40116623	0	L
chr1	40290668	40290884	74.7422	6.02102	65.4117	3.88498	19.1557	0	40290783	0	L
chr1	40378864	40379064	93.5016	10.4245	84.5857	8.15707	27.0066	0	40378947	0	L
chr1	40380098	40380468	100.943	10.9429	58.7825	5.82747	17.3411	0	40380249	0	L
chr1	40579813	40580108	63.108	6.86439	44.9941	3.69142	15.3453	0	40579984	0	L
chr1	40768694	40768891	55.1197	11.1365	47.2809	7.44505	17.3411	0	40768793	0	L
chr1	40844719	40844941	44.1651	7.38284	39.4421	6.34593	19.7988	0	40844833	0	L
chr1	40879127	40879393	43.9	10.0373	34.4371	5.82747	17.0535	0	40879248	0	L
chr1	40887707	40887982	109.512	7.76996	76.6653	3.69142	37.3181	0	40887827	0	L
chr1	41001666	41001847	38.664	3.49787	35.1506	2.26739	13.5897	0	41001742	0	L
chr1	41058374	41058558	30.6756	4.01633	28.919	4.01633	12.7869	0	41058449	0	L
chr1	41810357	41810623	66.6044	9.13178	55.7992	7.05794	32.2623	0	41810517	0	L
chr1	42160766	42161057	36.7578	6.15237	25.9527	4.20988	11.3889	0	42160972	0	L
chr1	42684854	42685109	64.6336	5.82747	49.0885	4.40344	22.9664	0	42684994	0	L
chr1	43065925	43066206	103.695	8.09486	81.9354	5.2468	52.3384	0	43066095	0	L
chr1	43138300	43138675	73.6481	6.47727	45.8062	3.69142	18.3157	0	43138451	0	L
chr1	43139664	43140074	130.392	15.8648	84.5857	6.86439	32.7621	0	43139777	0	L
chr1	43264376	43264805	100.097	14.8279	69.2886	10.618	52.4988	0	43264596	0	L
chr1	43899008	43899585	138.034	10.5558	68.395	2.46095	22.724	0	43899164	0	L
chr1	44551515	44551893	149.403	2.26739	83.5425	1.23047	37.9533	0	44551647	0	L
chr1	45431991	45432250	41.6303	1.74893	34.7361	1.74893	21.112	0	45432109	0	L
chr1	46066976	46067244	50.8282	2.46095	42.4423	2.46095	12.9764	0	46067126	0	L
chr1	51333803	51334248	91.1979	12.1734	53.5125	5.63391	21.8225	0	51334116	0	L
chr1	51347523	51347813	32.0178	4.40344	24.726	3.36652	10.3044	0	51347704	0	L
chr1	51458962	51459488	96.4679	14.3786	35.6637	7.70775	14.9317	0	51459114	0	L
chr1	51596969	51597345	48.5075	10.0373	32.9794	6.86439	18.0059	0	51597153	0	L
chr1	51644518	51644735	42.6904	2.46095	39.0445	2.46095	17.0535	0	51644617	0	L
chr1	51944918	51945116	25.8032	9.38754	23.2344	8.35062	11.5324	0	51945010	0	L
chr1	51998662	51998867	38.664	5.44036	36.9073	4.9219	22.9027	0	51998749	0	L
chr1	52004075	52004399	39.5916	9.13178	23.7814	5.30901	10.3044	0	52004284	0	L
chr1	52100628	52100775	33.2444	4.85969	30.6756	3.82277	13.0493	0	52100687	0	L
chr1	52113834	52114071	81.1233	1.03692	57.3249	1.23047	21.3175	0	52113942	0	L
chr1	52146662	52146867	74.5927	10.0996	66.3563	6.92659	19.0013	0	52146747	0	L
chr1	52170046	52170411	122.139	16.5768	90.2363	7.38284	34.1333	0	52170251	0	L
chr1	52630489	52630712	96.6684	1.42403	84.6366	0.712015	53.4199	0	52630607	0	L
chr1	52748331	52748584	32.5479	5.44036	22.1573	4.40344	13.4917	0	52748480	0	L
chr1	52955149	52955424	53.2475	9.32533	35.2661	5.63391	15.6465	0	52955324	0	L
chr1	52964542	52964926	164.153	6.99573	110.341	4.72834	63.5361	0	52964790	0	L
chr1	53704229	53704430	40.2711	3.17296	37.5699	2.46095	13.5897	0	53704317	0	L
chr1	53706422	53706979	138.961	7.5764	82.846	4.07853	20.0197	0	53706540	0	L
chr1	54381402	54381861	55.5172	10.5558	22.8368	3.88498	14.0652	0	54381740	0	L
chr1	55161925	55162353	124.857	12.6296	75.5542	5.95881	25.5318	0	55162114	0	L
chr1	55383181	55383565	201.06	10.3623	144.812	4.9219	70.1578	0	55383332	0	L
chr1	55736430	55736663	42.1773	8.74467	37.8519	6.80218	20.484	0	55736557	0	L
chr1	55755746	55756099	67.831	8.93822	53.1149	6.15237	31.3668	0	55755934	0	L
chr1	56753390	56753609	33.941	8.80687	30.5601	7.38284	19.8282	0	56753491	0	L
chr1	56977076	56978095	305.503	17.0953	114.551	4.9219	56.9986	0	56977309	0	L
chr1	57205617	57205928	90.2873	11.2678	73.118	5.82747	29.1347	0	57205823	0	L
chr1	57269828	57270026	83.9401	9.65024	72.3229	6.86439	32.5846	0	57269927	0	L
chr1	57428846	57429356	189.772	20.3996	113.688	9.84379	70.1133	0	57429108	0	L
chr1	58031187	58031519	75.8193	9.13178	55.0041	3.88498	22.5501	0	58031411	0	L
chr1	58112894	58113147	128.785	9.32533	113.257	4.20988	40.2901	0	58112999	0	L
chr1	58139102	58139316	59.4451	6.53948	54.1751	4.07853	29.2685	0	58139221	0	L
chr1	58156783	58157090	55.5342	7.05794	40.0061	4.40344	15.8378	0	58156976	0	L
chr1	58296359	58296634	166.389	8.41976	129.597	5.11545	41.7649	0	58296508	0	L
chr1	59144616	59144877	94.4802	6.15237	66.6383	3.88498	37.0234	0	59144741	0	L
chr1	59247621	59247954	157.225	9.84379	121.411	7.38284	62.1711	0	59247845	0	L
chr1	59286446	59286754	50.5462	8.41976	29.0515	5.95881	11.442	0	59286624	0	L
chr1	59377288	59377564	79.8967	12.1112	45.5582	5.44036	12.3061	0	59377446	0	L
chr1	59423154	59423944	257.552	24.3468	69.8357	6.86439	19.8576	0	59423375	0	L
chr1	59427070	59427463	65.0142	7.70775	34.7361	4.40344	10.919	0	59427365	0	L
chr1	59523471	59523767	57.8549	9.32533	39.7411	5.30901	12.0834	0	59523592	0	L
chr1	59584735	59584982	215.443	8.48197	186.922	6.02102	69.0358	0	59584849	0	L
chr1	59623420	59623631	33.3769	12.6919	30.5431	9.51889	10.3998	0	59623537	0	L
chr1	59883860	59884087	32.1673	9.32533	24.8755	7.2515	12.5277	0	59883958	0	L
chr1	60152791	60153005	44.199	2.97941	40.6857	2.97941	15.8378	0	60152902	0	L
chr1	60447235	60447419	30.0131	4.20988	25.8201	3.49787	12.5277	0	60447342	0	L
chr1	60823016	60823290	79.8627	14.3094	72.5709	8.67553	29.7696	0	60823127	0	L
chr1	60868517	60868689	40.2711	4.59699	36.6253	3.17296	13.3643	0	60868613	0	L
chr1	61139272	61139490	64.6166	4.27209	53.5295	3.56007	21.7771	0	61139383	0	L
chr1	61181172	61181417	84.7522	7.76996	73.2675	6.21458	45.3396	0	61181281	0	L
chr1	61377116	61377431	118.659	4.34123	89.6077	3.30431	31.4721	0	61377246	0	L
chr1	61771279	61771594	48.358	7.38284	38.2324	5.82747	20.8002	0	61771446	0	L
chr1	62181720	62181971	39.7581	8.80687	29.6155	6.15237	17.064	0	62181823	0	L
chr1	62701029	62701446	138.829	14.4408	89.2101	7.2515	58.9048	0	62701250	0	L
chr1	62722586	62722851	141.098	9.84379	129.896	8.41976	63.0594	0	62722731	0	L
chr1	62738302	62738562	74.5757	5.95881	55.4017	3.49787	10.9747	0	62738419	0	L
chr1	62929534	62929796	128.37	6.80218	113.24	3.82277	42.2126	0	62929697	0	L
chr1	62964377	62964596	98.6561	3.69142	86.6244	2.46095	29.6234	0	62964491	0	L
chr1	63181099	63181337	79.3326	12.1112	62.1634	7.38284	24.791	0	63181222	0	L
chr1	63204348	63204619	70.4167	10.0373	40.4206	5.82747	10.5176	0	63204506	0	L
chr1	63219368	63219623	47.7124	8.09486	39.0615	5.30901	11.2074	0	63219493	0	L
chr1	63403709	63403920	44.1651	6.28372	40.5192	5.05324	23.2078	0	63403806	0	L
chr1	63609756	63609943	26.4827	8.28842	22.1573	5.44036	10.3044	0	63609816	0	L
chr1	63854792	63855089	69.0916	7.76996	57.1923	3.88498	33.5154	0	63854976	0	L
chr1	63953554	63953837	95.5403	8.28842	70.2672	4.40344	20.4308	0	63953671	0	L
chr1	64418583	64418876	47.5629	6.09016	37.3048	4.01633	14.7757	0	64418728	0	L
chr1	64446042	64446343	236.228	7.5764	196.752	5.63391	118.361	0	64446215	0	L
chr1	64617676	64617899	95.7408	5.82747	79.5161	3.69142	42.0344	0	64617776	0	L
chr1	64717612	64717852	64.2021	8.28842	58.667	4.40344	29.7521	0	64717738	0	L
chr1	64986182	64986426	32.8469	3.88498	22.7043	3.17296	10.7069	0	64986315	0	L
chr1	65010153	65010489	79.1661	11.6549	61.0693	7.76996	29.0004	0	65010353	0	L
chr1	65040905	65041114	49.7341	5.11545	36.7578	4.59699	10.3104	0	65040996	0	L
chr1	65178171	65178514	137.021	13.0168	82.1494	5.63391	20.3906	0	65178399	0	L
chr1	65179152	65179442	177.873	3.88498	115.975	2.6545	37.9186	0	65179288	0	L
chr1	65388298	65388680	292.309	11.2056	229.846	6.28372	101.907	0	65388482	0	L
chr1	66941048	66941223	26.3672	1.94249	25.4226	1.23047	16.3065	0	66941154	0	L
chr1	67181280	67181492	36.0612	3.36652	33.2274	2.6545	25.0802	0	67181374	0	L
chr1	69241722	69242138	80.9398	12.1734	51.8883	7.96351	16.3988	0	69241933	0	L
chr1	69376930	69377193	148.193	2.26739	119.108	1.23047	50.676	0	69377083	0	L
chr1	69689008	69689313	31.0732	9.84379	23.6489	6.15237	10.2395	0	69689203	0	L
chr1	69775691	69775882	31.6202	5.05324	28.919	4.01633	13.8063	0	69775774	0	L
chr1	69790374	69790558	28.5044	7.05794	26.6152	5.30901	14.0652	0	69790454	0	L
chr1	71037011	71037276	57.4404	6.47727	39.194	3.30431	13.4307	0	71037193	0	L
chr1	71289504	71289813	90.2703	10.3623	76.2338	8.28842	48.1013	0	71289701	0	L
chr1	71531696	71531971	64.0696	6.15237	49.3366	3.88498	26.6692	0	71531872	0	L
chr1	72123721	72123949	79.2171	8.48197	73.9471	5.50256	31.3223	0	72123844	0	L
chr1	72141950	72142171	42.6904	9.13178	36.2107	6.15237	18.1552	0	72142085	0	L
chr1	72255178	72255513	85.8463	9.51889	51.6403	5.82747	34.1326	0	72255280	0	L
chr1	72716958	72717255	35.2491	9.39447	25.9357	7.32064	10.3034	0	72717175	0	L
chr1	72718925	72719227	167.5	8.67553	119.77	7.44505	53.8367	0	72719045	0	L
chr1	72765538	72765740	56.3463	8.09486	46.0712	6.34593	16.8392	0	72765645	0	L
chr1	72823761	72824137	118.112	8.22621	54.3416	4.20988	12.071	0	72824013	0	L
chr1	72854787	72855181	113.787	16.0584	72.5879	7.18929	32.444	0	72855063	0	L
chr1	72865886	72866237	109.611	14.2472	86.7739	7.05794	31.6747	0	72866028	0	L
chr1	72879332	72879512	51.7388	5.95881	48.2255	5.44036	27.0828	0	72879415	0	L
chr1	72945096	72945368	77.841	6.15237	49.3196	3.49787	16.202	0	72945261	0	L
chr1	73274567	73274766	36.9073	5.05324	33.5264	3.30431	18.5628	0	73274674	0	L
chr1	73737182	73737445	47.5629	3.88498	39.5916	3.88498	12.2719	0	73737305	0	L
chr1	73826262	73826707	177.989	17.2888	97.579	7.38284	49.7586	0	73826503	0	L
chr1	73862695	73863078	175.702	5.63391	102.452	3.17296	25.7015	0	73862970	0	L
chr1	73901344	73902070	150.877	27.8447	61.9153	11.8485	26.2504	0	73901756	0	L
chr1	73902338	73902699	110.521	12.3669	69.7202	6.34593	26.6999	0	73902516	0	L
chr1	73905724	73906020	100.28	5.44036	68.378	3.49787	24.9108	0	73905868	0	L
chr1	73996324	73996547	64.4841	9.32533	54.7561	7.9013	19.0013	0	73996431	0	L
chr1	74077176	74077667	91.0823	17.0953	58.2355	6.34593	28.7772	0	74077552	0	L
chr1	74082881	74083181	153.711	8.61332	123.963	4.9219	54.6146	0	74083055	0	L
chr1	74098168	74098575	115.727	4.59699	65.1637	2.84806	21.9892	0	74098448	0	L
chr1	74125087	74125563	244.23	15.215	134.072	5.82747	46.302	0	74125317	0	L
chr1	74196078	74196275	90.0052	4.79055	83.7906	2.84806	41.3145	0	74196167	0	L
chr1	74386672	74387190	290.172	17.4202	108.418	7.05794	38.7886	0	74386800	0	L
chr1	74390616	74390852	92.9376	9.00043	74.8407	6.53948	27.9288	0	74390735	0	L
chr1	74748912	74749083	54.3416	1.94249	48.1269	1.94249	13.3347	0	74748991	0	L
chr1	74775920	74776115	73.9301	1.94249	57.5729	1.42403	11.4473	0	74776040	0	L
chr1	74776770	74777016	86.5734	4.72834	58.5991	2.97941	26.5105	0	74776904	0	L
chr1	74784515	74784785	115.18	6.34593	83.128	5.63391	22.2559	0	74784675	0	L
chr1	74787872	74788192	79.8797	11.9798	58.5175	7.76996	17.1322	0	74788026	0	L
chr1	74802771	74803242	191.033	8.80687	94.1982	3.49787	27.1124	0	74803136	0	L
chr1	74806357	74806643	110.457	7.96351	64.4841	4.59699	14.0428	0	74806468	0	L
chr1	74808125	74808558	244.444	12.7541	153.344	5.82747	47.8864	0	74808306	0	L
chr1	74861883	74862054	40.2541	8.09486	37.4204	7.05794	22.1031	0	74861960	0	L
chr1	74880856	74881066	111.864	11.7863	92.6895	7.05794	28.6132	0	74880958	0	L
chr1	74885365	74886081	248.575	7.2515	71.2798	2.46095	28.2298	0	74885892	0	L
chr1	74892861	74893785	294.728	11.2678	141.629	5.11545	39.5868	0	74893656	0	L
chr1	74915759	74916106	115.611	8.28842	80.1787	4.59699	34.2571	0	74915951	0	L
chr1	74926662	74927082	202.467	6.21458	149.202	2.6545	59.0499	0	74926908	0	L
chr1	74948766	74949142	160.323	4.59699	97.0489	2.13604	36.2884	0	74948997	0	L
chr1	74964528	74964897	155.451	7.5764	96.5189	3.69142	35.3197	0	74964662	0	L
chr1	75000563	75000841	75.0242	10.1687	62.3129	5.11545	40.3212	0	75000694	0	L
chr1	75016881	75017367	141.364	14.1159	105.717	7.96351	63.6175	0	75017048	0	L
chr1	75124502	75124834	114.235	6.99573	71.7928	2.97941	32.7243	0	75124696	0	L
chr1	75251648	75252022	206.514	4.20988	143.09	2.97941	63.2336	0	75251791	0	L
chr1	75254302	75254528	50.6787	7.76996	40.2711	4.27209	11.7696	0	75254416	0	L
chr1	75342937	75343182	69.5707	8.61332	60.1247	6.34593	22.0361	0	75343042	0	L
chr1	75371409	75371711	166.671	5.11545	132.597	2.97941	77.8108	0	75371593	0	L
chr1	75413826	75414029	113.936	2.6545	106.777	1.94249	49.3363	0	75413928	0	L
chr1	75445768	75446064	176.3	2.07384	130.062	1.55538	43.9179	0	75445923	0	L
chr1	75456812	75457322	131.336	11.5927	61.7488	4.40344	15.7	0	75456919	0	L
chr1	75467507	75468048	344.211	23.7661	204.189	15.6713	89.0799	0	75467789	0	L
chr1	75477219	75477785	429.962	11.2678	176.416	5.11545	70.3544	0	75477572	0	L
chr1	75495278	75495480	74.1951	6.99573	66.4888	6.28372	16.0169	0	75495384	0	L
chr1	75546770	75547026	91.8944	2.78585	58.103	1.74893	12.4988	0	75546878	0	L
chr1	75559431	75559919	514.826	21.1808	342.074	6.67083	126.768	0	75559712	0	L
chr1	75653566	75654002	163.439	14.0537	109.247	4.9219	51.306	0	75653762	0	L
chr1	75901013	75901466	74.0966	7.76996	41.1002	3.69142	21.3956	0	75901356	0	L
chr1	75925787	75926112	145.142	9.51889	104.042	5.30901	41.3288	0	75925937	0	L
chr1	77515957	77516569	352.169	9.97514	192.226	3.69142	71.1809	0	77516441	0	L
chr1	77972337	77972743	96.7669	10.9429	60.0092	4.59699	23.5908	0	77972546	0	L
chr1	77978789	77979027	49.8666	3.17296	45.1436	3.17296	15.3475	0	77978861	0	L
chr1	78008849	78009060	60.0092	5.82747	54.4741	4.40344	31.8541	0	78008966	0	L
chr1	78267571	78267960	72.0239	12.8232	46.7508	6.53948	15.3453	0	78267733	0	L
chr1	78419649	78419935	64.4671	6.47727	51.2258	3.49787	13.3347	0	78419782	0	L
chr1	78454799	78454963	34.189	9.45668	31.7528	7.38284	11.442	0	78454863	0	L
chr1	78525277	78525501	111.782	8.28842	105.567	6.53948	56.1646	0	78525385	0	L
chr1	78536865	78537048	74.6096	2.78585	70.2842	2.78585	25.0028	0	78536964	0	L
chr1	78724502	78724777	121.792	8.67553	89.4752	4.79055	44.7483	0	78724637	0	L
chr1	78969554	78969801	50.2981	5.11545	42.7244	3.88498	26.0938	0	78969683	0	L
chr1	79775970	79776180	90.4537	2.26739	76.9304	2.26739	26.2479	0	79776079	0	L
chr1	80180241	80180467	36.6253	5.82747	29.5985	5.11545	16.0867	0	80180322	0	L
chr1	80340607	80340938	100.644	3.36652	53.7775	2.84806	14.9385	0	80340698	0	L
chr1	80341047	80341298	63.655	4.9219	40.1386	2.46095	10.6951	0	80341130	0	L
chr1	80408515	80408785	45.6737	14.2472	35.0011	7.9013	17.3157	0	80408704	0	L
chr1	82433378	82433671	44.9941	9.13178	29.449	4.40344	10.2858	0	82433556	0	L
chr1	82476283	82476579	69.4721	8.22621	48.7895	6.99573	24.9012	0	82476456	0	L
chr1	82554445	82554732	39.177	6.53948	27.2948	5.11545	10.4672	0	82554531	0	L
chr1	82641540	82642009	167.517	9.97514	143.868	4.72834	97.0465	0	82641884	0	L
chr1	82762377	82762574	27.7093	2.6545	24.196	1.94249	12.5277	0	82762473	0	L
chr1	82787452	82787731	45.5412	9.97514	30.1286	6.47727	11.3569	0	82787548	0	L
chr1	82803619	82803970	136.722	12.3669	103.097	8.67553	29.5518	0	82803806	0	L
chr1	82839171	82839499	84.2221	1.94249	52.5849	1.23047	23.5908	0	82839345	0	L
chr1	83187253	83187430	30.1286	6.02102	28.5044	6.02102	11.3569	0	83187355	0	L
chr1	83811236	83811510	146.569	5.63391	125.207	4.40344	77.1164	0	83811357	0	L
chr1	84102085	84102447	49.8326	7.9013	37.4034	3.69142	23.815	0	84102231	0	L
chr1	84283119	84283349	44.1651	1.23047	33.625	0.712015	19.943	0	84283227	0	L
chr1	84286829	84287073	45.9387	8.41976	28.7695	4.20988	10.0183	0	84287008	0	L
chr1	84470421	84470740	100.545	10.3623	78.388	5.82747	38.6724	0	84470565	0	L
chr1	84581901	84582141	51.7898	8.09486	42.3268	5.44036	22.4486	0	84582029	0	L
chr1	84696175	84696465	130.939	6.92659	82.0169	3.56007	23.8195	0	84696337	0	L
chr1	84697165	84697514	70.2332	11.7241	35.1166	6.47727	13.8155	0	84697400	0	L
chr1	84839377	84839657	96.5189	2.84806	45.5582	1.42403	15.3554	0	84839574	0	L
chr1	84866704	84866995	64.6166	10.3623	39.3435	6.15237	14.1467	0	84866907	0	L
chr1	84879749	84880047	75.9518	6.34593	44.6136	4.59699	11.0201	0	84879849	0	L
chr1	84881348	84881790	79.8967	9.58803	39.8906	4.01633	13.7527	0	84881436	0	L
chr1	84886022	84886223	58.9151	6.67083	46.4858	4.9219	17.064	0	84886124	0	L
chr1	84933543	84933765	78.14	7.44505	62.7274	6.02102	27.3099	0	84933636	0	L
chr1	85323277	85323488	114.847	9.00043	111.201	7.76996	21.4665	0	85323385	0	L
chr1	85736443	85736797	76.3493	15.9962	39.9891	8.22621	15.3453	0	85736659	0	L
chr1	85853357	85853622	162.294	11.4614	133.243	8.80687	47.9669	0	85853509	0	L
chr1	85935379	85935780	71.3783	13.8601	41.9123	8.09486	13.8855	0	85935671	0	L
chr1	86007895	86008142	63.9201	7.51419	53.927	6.47727	21.4498	0	86008011	0	L
chr1	86021709	86021992	124.643	13.4039	88.0005	6.15237	45.7715	0	86021819	0	L
chr1	86059496	86059738	115.676	5.44036	97.6945	3.88498	34.4391	0	86059631	0	L
chr1	86144226	86144505	141.098	5.11545	103.926	2.46095	24.8723	0	86144404	0	L
chr1	86178846	86179259	457.053	18.0009	384.88	10.9429	93.4961	0	86179027	0	L
chr1	86189060	86189537	178.984	14.2472	106.926	6.15237	41.9362	0	86189204	0	L
chr1	86214188	86214519	282.778	12.1112	224.641	7.18929	88.3653	0	86214327	0	L
chr1	86303050	86303486	196.419	5.44036	85.8463	3.17296	20.0781	0	86303372	0	L
chr1	86313702	86314030	181.139	5.82747	114.881	3.17296	36.9006	0	86313913	0	L
chr1	86339471	86339710	37.5529	7.5764	28.5044	4.59699	10.0015	0	86339621	0	L
chr1	86372056	86372271	137.487	9.51889	128.156	5.30901	47.1289	0	86372163	0	L
chr1	86381063	86381330	73.8145	6.02102	49.8836	4.07853	10.0687	0	86381243	0	L
chr1	86404904	86405122	56.7948	11.9798	49.0885	10.4245	27.0765	0	86405020	0	L
chr1	86430073	86430251	41.0832	5.82747	38.2494	6.02102	11.2828	0	86430157	0	L
chr1	86440411	86440810	140.833	17.0953	73.118	7.18929	15.7318	0	86440676	0	L
chr1	86487206	86487628	167.235	10.4245	104.49	4.59699	28.9895	0	86487540	0	L
chr1	86499991	86500203	78.687	11.7863	67.2024	7.05794	22.5497	0	86500099	0	L
chr1	86501689	86501930	93.1041	14.4408	75.8193	9.13178	26.2934	0	86501792	0	L
chr1	86509413	86509728	235.878	8.41976	174.078	3.69142	50.1026	0	86509558	0	L
chr1	86520409	86520641	63.655	10.2309	49.9991	5.30901	11.3077	0	86520557	0	L
chr1	86532452	86532643	84.6027	19.3627	72.3059	13.0168	24.2871	0	86532561	0	L
chr1	86538523	86538705	47.1823	6.34593	43.669	5.11545	23.8115	0	86538599	0	L
chr1	86612153	86612325	30.5431	9.00043	26.4827	7.96351	10.2197	0	86612236	0	L
chr1	86650330	86650591	109.081	13.2103	83.5425	8.48197	38.0246	0	86650480	0	L
chr1	86669557	86669876	235.399	4.9219	180.078	1.94249	68.1295	0	86669658	0	L
chr1	86696909	86697252	86.6244	11.9798	53.645	5.30901	13.7527	0	86697131	0	L
chr1	86698855	86699034	39.4591	3.49787	35.9457	2.26739	11.693	0	86698932	0	L
chr1	86699864	86700074	49.9991	7.18929	40.6857	5.44036	16.92	0	86699935	0	L
chr1	87041060	87041475	199.103	15.0215	128.968	6.73304	64.1933	0	87041295	0	L
chr1	87042088	87042458	122.438	9.78158	99.3357	5.76526	51.629	0	87042243	0	L
chr1	87070792	87071017	85.9788	1.74893	74.6266	1.74893	35.8659	0	87070917	0	L
chr1	87098662	87098943	93.5356	2.6545	59.3296	1.23047	19.0662	0	87098780	0	L
chr1	87111828	87112101	66.6044	7.76996	57.9535	4.59699	19.4523	0	87111927	0	L
chr1	87174356	87174665	343.001	15.4086	261.348	12.042	82.4035	0	87174491	0	L
chr1	87184735	87185225	143.949	8.80687	70.2672	6.15237	14.217	0	87185059	0	L
chr1	87186998	87187316	150.446	11.9798	100.96	7.05794	24.4623	0	87187206	0	L
chr1	87206404	87206685	96.9164	10.0996	69.8697	5.50256	22.3299	0	87206546	0	L
chr1	87246135	87246544	185.695	10.5558	114.748	5.11545	44.8432	0	87246359	0	L
chr1	87447571	87447791	39.3265	8.48197	32.4323	5.30901	14.2303	0	87447697	0	L
chr1	87608443	87608847	254.688	15.927	196.701	8.15707	87.0035	0	87608610	0	L
chr1	87664035	87664267	47.8449	9.51889	37.9844	5.30901	15.0108	0	87664189	0	L
chr1	87766238	87766520	61.7658	8.86908	36.8903	5.50256	10.6896	0	87766434	0	L
chr1	88277571	88277791	221.692	14.6965	170.714	8.15707	23.2079	0	88277685	0	L
chr1	88285020	88285215	111.252	14.6343	91.6464	8.09486	15.3627	0	88285110	0	L
chr1	88424708	88425064	127.857	11.9176	82.9785	6.67083	30.4185	0	88424819	0	L
chr1	88434103	88434390	65.1127	4.53478	47.2809	2.97941	18.3526	0	88434274	0	L
chr1	88456629	88456991	80.2942	7.05794	62.8599	4.79055	32.2503	0	88456884	0	L
chr1	88562171	88562667	302.268	16.5146	259.676	6.28372	154.249	0	88562541	0	L
chr1	88705857	88706255	239.608	12.042	156.878	4.79055	119.475	0	88706008	0	L
chr1	88742343	88742877	90.0052	6.60862	46.4858	2.26739	13.6346	0	88742605	0	L
chr1	88745317	88745707	117.351	4.72834	73.5495	3.69142	49.0533	0	88745421	0	L
chr1	88750144	88750477	87.569	9.32533	65.5442	3.69142	30.5022	0	88750342	0	L
chr1	88756697	88757140	184.421	11.0743	122.903	4.9219	70.2792	0	88756819	0	L
chr1	88777099	88777319	49.4691	2.46095	43.3869	1.94249	15.0108	0	88777201	0	L
chr1	89175355	89175660	144.479	7.5764	119.753	4.40344	51.5348	0	89175545	0	L
chr1	89191422	89191917	129.695	19.0378	68.361	7.05794	31.5337	0	89191655	0	L
chr1	89196167	89196367	56.2308	7.70775	49.8836	5.44036	24.9012	0	89196256	0	L
chr1	89344585	89344883	123.019	9.00043	89.6247	3.69142	50.0393	0	89344749	0	L
chr1	89365072	89365252	41.4808	5.11545	33.7745	3.88498	11.919	0	89365149	0	L
chr1	89606683	89606897	100.827	6.67083	92.1764	4.20988	33.575	0	89606790	0	L
chr1	89646718	89646970	99.5022	3.88498	76.6483	3.36652	32.7129	0	89646806	0	L
chr1	89673784	89673965	65.8093	8.80687	60.5392	5.82747	19.8201	0	89673873	0	L
chr1	89730611	89730872	61.5178	5.30901	42.3098	3.88498	20.4	0	89730688	0	L
chr1	89752596	89752943	85.6798	7.70775	68.9251	2.97941	33.4861	0	89752839	0	L
chr1	89859298	89859636	76.9134	7.96351	50.0161	4.79055	33.3156	0	89859416	0	L
chr1	89939305	89939511	64.5996	4.59699	54.0595	4.07853	11.9243	0	89939409	0	L
chr1	89940016	89940719	487.695	15.0215	273.512	4.79055	97.835	0	89940592	0	L
chr1	89943297	89943577	147.561	8.28842	126.083	4.59699	45.6924	0	89943409	0	L
chr1	90027003	90027328	121.014	5.82747	96.1383	3.17296	50.1778	0	90027136	0	L
chr1	90060660	90060927	29.5985	9.58803	22.4393	6.60862	10.0916	0	90060828	0	L
chr1	90159993	90160383	128.289	8.09486	79.2001	4.59699	23.221	0	90160124	0	L
chr1	90203849	90204189	101.823	6.86439	58.1369	4.9219	26.0086	0	90203940	0	L
chr1	90205399	90205574	48.7895	6.53948	41.0832	3.69142	10.0956	0	90205472	0	L
chr1	90272518	90272757	74.0456	6.53948	58.368	3.36652	28.3902	0	90272631	0	L
chr1	90470469	90470759	59.7611	5.44036	39.6086	2.97941	16.3285	0	90470598	0	L
chr1	90471896	90472202	121.908	4.59699	100.678	3.36652	43.4435	0	90472017	0	L
chr1	90588443	90588671	73.7976	11.9798	62.5779	7.05794	28.4777	0	90588562	0	L
chr1	90590896	90591201	51.7388	7.5764	32.8299	4.59699	16.2224	0	90590986	0	L
chr1	90592783	90593149	81.9014	14.8279	61.8983	9.13178	17.8803	0	90593030	0	L
chr1	90650679	90651096	188.529	19.1069	111.235	7.70775	42.4118	0	90650885	0	L
chr1	90840331	90840538	58.103	6.67083	46.8833	3.69142	19.4656	0	90840440	0	L
chr1	90906410	90906652	95.0102	8.48197	78.9351	5.63391	21.4458	0	90906542	0	L
chr1	90928625	90928910	81.1063	11.337	52.4524	8.74467	19.5034	0	90928739	0	L
chr1	90956797	90957096	98.3911	13.4039	68.9251	8.28842	29.1065	0	90956910	0	L
chr1	90973324	90973841	233.74	14.2472	170.051	6.34593	78.6274	0	90973434	0	L
chr1	91021361	91021620	35.1336	3.88498	25.0081	2.6545	11.518	0	91021478	0	L
chr1	91098923	91099235	104.49	10.8807	84.6197	5.50256	45.504	0	91099133	0	L
chr1	91179019	91179359	117.45	5.82747	74.0626	4.07853	23.1638	0	91179232	0	L
chr1	91211194	91211468	119.655	10.4245	100.049	5.11545	53.4199	0	91211342	0	L
chr1	91239200	91239434	64.2021	5.2468	55.8162	2.46095	26.985	0	91239308	0	L
chr1	91346940	91347342	65.5612	12.8232	37.1553	6.15237	10.7821	0	91347076	0	L
chr1	91380585	91380769	31.4877	6.28372	29.8636	4.34123	10.2112	0	91380681	0	L
chr1	91428671	91428920	105.717	9.13178	85.7138	7.18929	46.2095	0	91428805	0	L
chr1	91483411	91483598	48.657	6.21458	43.3869	5.50256	19.9806	0	91483499	0	L
chr1	91534393	91534633	62.0479	4.72834	42.8569	2.78585	21.4498	0	91534503	0	L
chr1	91574328	91574495	32.8469	5.44036	30.4106	3.88498	11.9458	0	91574402	0	L
chr1	91600575	91601158	244.78	8.86908	120.484	2.84806	49.6365	0	91600860	0	L
chr1	91755123	91755407	130.144	12.1112	96.7669	8.09486	47.3526	0	91755261	0	L
chr1	91819267	91819586	85.0172	4.40344	55.1367	3.69142	12.7138	0	91819456	0	L
chr1	91874692	91874972	200.462	5.82747	156.943	2.6545	52.8318	0	91874834	0	L
chr1	91897155	91897391	127.378	6.86439	111.286	5.63391	64.1933	0	91897262	0	L
chr1	91913852	91914218	181.088	10.5558	125.288	6.15237	39.9778	0	91914015	0	L
chr1	91962318	91962561	95.9548	9.00043	77.576	7.2515	29.6234	0	91962432	0	L
chr1	92360045	92360634	300.759	22.7292	222.337	9.00043	121.184	0	92360498	0	L
chr1	92521387	92521686	133.525	12.6919	92.1595	8.80687	26.8968	0	92521481	0	L
chr1	92611077	92611385	67.831	12.4361	46.9003	7.70775	17.064	0	92611195	0	L
chr1	92647859	92648074	84.0556	8.61332	73.5155	7.18929	21.1301	0	92647962	0	L
chr1	92648837	92649065	98.0105	4.40344	74.4941	3.88498	25.7015	0	92648966	0	L
chr1	92833843	92834309	308.017	14.0537	225.701	6.15237	96.7157	0	92834182	0	L
chr1	92895124	92895406	228.47	7.2515	206.826	5.50256	114.428	0	92895284	0	L
chr1	92949526	92949751	49.3366	7.18929	32.5818	4.53478	10.395	0	92949629	0	L
chr1	93010764	93011054	83.6411	5.44036	67.0019	2.97941	21.4232	0	93010853	0	L
chr1	93014554	93014765	133.824	3.49787	124.228	1.94249	56.1967	0	93014649	0	L
chr1	93128807	93129098	99.0876	9.71245	78.2725	5.63391	32.9554	0	93128918	0	L
chr1	93174479	93174712	159.229	9.71245	141.265	5.30901	77.8135	0	93174598	0	L
chr1	93195037	93195299	64.9972	7.18929	52.0208	4.01633	13.1682	0	93195133	0	L
chr1	93238254	93238542	165.379	7.70775	139.012	5.11545	91.3974	0	93238385	0	L
chr1	93272530	93272811	71.7759	1.94249	44.8786	1.42403	27.3029	0	93272660	0	L
chr1	93305847	93306072	109.247	3.88498	82.88	3.88498	27.9592	0	93305945	0	L
chr1	93668739	93668985	81.6534	2.13604	55.9657	2.13604	15.8457	0	93668875	0	L
chr1	93726997	93727272	71.9084	6.80218	53.7945	4.20988	24.9283	0	93727176	0	L
chr1	93827728	93827913	40.8352	7.05794	38.2664	6.53948	12.4969	0	93827811	0	L
chr1	94034967	94035492	157.357	18.5263	74.7422	7.8391	23.1638	0	94035077	0	L
chr1	94079040	94079403	117.98	10.3623	81.6364	5.63391	33.6048	0	94079290	0	L
chr1	97688859	97689143	50.2642	5.63391	40.8012	4.59699	26.5438	0	97688971	0	L
chr1	98072141	98072346	50.2981	10.3623	45.1606	6.67083	27.9488	0	98072254	0	L
chr1	100557019	100557269	58.12	4.53478	45.9557	3.49787	14.3819	0	100557128	0	L
chr1	103762776	103763053	59.8936	8.41976	45.1606	4.40344	20.4	0	103762951	0	L
chr1	105362789	105363039	55.2692	7.5764	39.5916	5.63391	16.7739	0	105362920	0	L
chr1	105891129	105891388	103.264	8.28842	85.2992	6.53948	41.7381	0	105891246	0	L
chr1	105904841	105905091	45.8062	6.15237	32.9794	4.40344	10.7069	0	105904952	0	L
chr1	106036879	106037503	139.359	7.5764	59.6116	3.69142	21.669	0	106037155	0	L
chr1	106346773	106347100	73.5325	7.76996	59.7441	7.2515	29.3231	0	106346919	0	L
chr1	106389721	106390027	59.0815	13.5352	45.4256	6.28372	26.6692	0	106389925	0	L
chr1	106395547	106395798	93.5186	9.51889	77.9735	5.63391	32.5846	0	106395674	0	L
chr1	106511616	106511878	78.388	8.28842	68.2625	5.82747	31.7066	0	106511771	0	L
chr1	106542802	106543006	77.875	4.9219	68.412	3.69142	34.9334	0	106542909	0	L
chr1	106712308	106712780	198.637	9.00043	140.633	4.07853	48.9068	0	106712504	0	L
chr1	111864027	111864511	167.88	15.9962	113.389	6.34593	65.6581	0	111864127	0	L
chr1	112388900	112389108	52.3029	4.53478	45.4087	3.49787	18.1156	0	112388990	0	L
chr1	113247435	113247620	31.7697	5.11545	27.4443	3.69142	13.6205	0	113247539	0	L
chr1	118459015	118459402	131.652	8.61332	68.412	5.44036	25.6979	0	118459235	0	L
chr1	118529349	118529527	33.7915	4.53478	30.2781	4.01633	10.1837	0	118529438	0	L
chr1	118648072	118648373	91.6464	9.26313	62.3129	4.72834	14.8285	0	118648174	0	L
chr1	118759569	118759869	50.2642	13.4039	28.919	8.28842	11.5325	0	118759749	0	L
chr1	118768951	118769131	31.2057	4.9219	27.8249	4.9219	10.3104	0	118769040	0	L
chr1	118772315	118772598	121.428	3.36652	99.5192	3.36652	46.8762	0	118772481	0	L
chr1	119053557	119053947	148.275	5.11545	65.9757	2.6545	16.0236	0	119053736	0	L
chr1	119075415	119075811	112.594	15.8648	50.6957	6.73304	13.1779	0	119075673	0	L
chr1	119082443	119082980	108.632	14.5099	37.8349	4.34123	11.8762	0	119082764	0	L
chr1	119083474	119084161	193.914	16.2519	89.3257	7.2515	28.1351	0	119083842	0	L
chr1	119087631	119087932	123.549	10.6249	88.3981	6.09016	54.8058	0	119087735	0	L
chr1	119093787	119094194	92.292	14.8279	42.4254	7.05794	11.3772	0	119093921	0	L
chr1	119120035	119120231	84.6027	3.17296	66.4888	3.17296	10.7215	0	119120134	0	L
chr1	119153625	119154048	107.29	12.049	60.5392	4.9219	25.9874	0	119153843	0	L
chr1	119256162	119256419	183.639	8.28842	158.764	6.53948	54.0591	0	119256297	0	L
chr1	119305350	119305866	169.82	14.185	79.2341	6.99573	22.4831	0	119305501	0	L
chr1	119345272	119345751	248.405	8.09486	150.412	2.97941	40.4013	0	119345593	0	L
chr1	119423443	119423999	265.558	10.5558	161.649	5.95881	72.2054	0	119423741	0	L
chr1	119443949	119444232	54.0765	7.18929	35.4156	3.69142	10.6951	0	119444147	0	L
chr1	119458321	119458605	61.8983	5.63391	34.8856	3.17296	12.3365	0	119458392	0	L
chr1	119463486	119463722	51.3583	6.47727	37.5699	4.20988	16.92	0	119463544	0	L
chr1	119483025	119483206	55.2692	5.50256	52.5679	2.84806	14.3819	0	119483097	0	L
chr1	119675091	119675267	29.0685	4.20988	28.1239	3.69142	17.5883	0	119675161	0	L
chr1	119894933	119895323	291.279	10.2309	230.309	5.11545	108.951	0	119895205	0	L
chr1	120013149	120013454	182.399	13.0168	150.082	8.61332	94.6065	0	120013337	0	L
chr1	120016326	120016509	45.4087	4.20988	39.8736	2.26739	16.9591	0	120016435	0	L
chr1	120032863	120033446	354.982	13.9223	245.769	5.44036	73.4485	0	120033191	0	L
chr1	120093529	120093835	162.627	9.19399	144.911	5.50256	84.5473	0	120093715	0	L
chr1	120155372	120155644	90.8343	4.72834	81.9184	4.72834	31.348	0	120155533	0	L
chr1	120197126	120197553	362.559	12.8232	278.752	5.44036	118.671	0	120197373	0	L
chr1	120231374	120231644	58.7995	6.86439	46.5028	3.88498	23.1298	0	120231528	0	L
chr1	120327746	120328047	88.3981	8.80687	65.4287	4.9219	24.6512	0	120327894	0	L
chr1	120338027	120338319	72.5879	5.63391	54.7561	4.07853	20.0311	0	120338148	0	L
chr1	120342281	120342961	220.815	11.33	58.8335	3.88498	20.6896	0	120342558	0	L
chr1	120368179	120368490	110.854	10.6872	85.4487	6.67083	42.4508	0	120368364	0	L
chr1	120468898	120469238	228.124	5.82747	173.086	4.40344	100.173	0	120469107	0	L
chr1	120549298	120549575	52.8329	6.92659	37.7024	4.27209	16.1898	0	120549476	0	L
chr1	120594625	120594808	46.2038	5.2468	39.7241	3.69142	12.6437	0	120594722	0	L
chr1	120667852	120668181	57.8379	8.22621	43.5195	4.72834	22.9027	0	120667967	0	L
chr1	120698296	120698485	44.6136	6.15237	42.8569	5.11545	28.7049	0	120698412	0	L
chr1	121053766	121054021	56.5128	9.65024	46.1052	5.63391	25.8344	0	121053924	0	L
chr1	121180352	121180635	136.076	8.61332	113.919	5.63391	38.0562	0	121180511	0	L
chr1	121389548	121389949	133.525	10.7494	106.362	4.40344	43.7968	0	121389786	0	L
chr1	121419182	121419368	44.182	2.6545	39.5916	2.6545	16.3558	0	121419286	0	L
chr1	121549529	121549761	63.8215	7.38284	48.5415	4.40344	18.6158	0	121549647	0	L
chr1	121803390	121803639	37.7024	6.86439	29.7311	4.59699	13.8063	0	121803555	0	L
chr1	122007861	122008042	29.5985	7.38284	27.7093	5.63391	13.8063	0	122007954	0	L
chr1	122439352	122439693	54.1751	9.97514	40.1386	7.70775	19.8282	0	122439573	0	L
chr1	124674519	124674772	32.2828	7.51419	24.0465	5.95881	12.7869	0	124674640	0	L
chr1	125519059	125519474	180.095	15.8648	122.506	7.96351	73.8299	0	125519261	0	L
chr1	125607477	125607746	174.394	6.02102	158.054	4.59699	114.457	0	125607606	0	L
chr1	125669118	125669340	59.4791	5.5717	50.8282	3.30431	26.985	0	125669222	0	L
chr1	125705471	125705718	38.2324	7.5764	27.6924	6.34593	12.2942	0	125705575	0	L
chr1	125729681	125729949	87.1714	8.74467	69.7372	4.72834	36.4014	0	125729822	0	L
chr1	125789877	125790142	106.777	13.5352	94.0656	7.5764	40.5463	0	125789985	0	L
chr1	125910581	125910791	57.4574	2.46095	46.1052	1.74893	16.202	0	125910681	0	L
chr1	126496812	126497057	75.8702	6.34593	69.9206	4.40344	66.3458	0	126496948	0	L
chr1	126612998	126613211	42.7074	1.74893	34.7361	1.23047	19.8282	0	126613103	0	L
chr1	126931813	126932063	57.7054	14.3094	49.6016	9.19399	17.6717	0	126931933	0	L
chr1	127114398	127114617	44.3315	6.86439	35.8132	5.63391	20.2112	0	127114496	0	L
chr1	127238749	127239051	157.439	10.5558	142.176	6.34593	55.8873	0	127238927	0	L
chr1	127409552	127409878	83.7906	6.86439	58.2525	3.88498	19.0306	0	127409783	0	L
chr1	127484916	127485128	55.9487	9.19399	43.3869	5.82747	14.8964	0	127485002	0	L
chr1	127496766	127497126	143.467	10.4245	98.4726	5.82747	62.0776	0	127496923	0	L
chr1	127500275	127500523	218.426	11.2678	204.77	6.53948	67.921	0	127500414	0	L
chr1	127679876	127680114	208.117	9.84379	190.286	5.44036	52.5075	0	127680000	0	L
chr1	128223407	128223625	52.1534	10.2309	48.5075	6.53948	18.3157	0	128223531	0	L
chr1	128417100	128417431	141.132	6.73304	65.4287	4.59699	22.8601	0	128417266	0	L
chr1	128824318	128824527	59.4621	9.00043	50.6787	5.63391	19.9806	0	128824447	0	L
chr1	128832669	128832885	101.738	9.65024	90.2533	7.38284	46.5084	0	128832788	0	L
chr1	128875345	128875559	53.91	8.61332	48.64	6.15237	16.8392	0	128875444	0	L
chr1	130548053	130548363	91.4799	12.8854	62.9755	8.15707	33.2664	0	130548199	0	L
chr1	130634041	130634363	62.4454	4.40344	44.0665	2.46095	24.1527	0	130634194	0	L
chr1	130787114	130787307	48.657	6.15237	46.0882	3.88498	11.7599	0	130787195	0	L
chr1	130875196	130875425	42.7074	7.05794	34.8686	3.88498	14.7163	0	130875307	0	L
chr1	131053262	131053576	112.842	12.1734	66.3563	8.48197	21.4028	0	131053462	0	L
chr1	131060289	131060574	44.3146	12.3669	31.6033	7.2515	13.0046	0	131060484	0	L
chr1	131116045	131116241	58.7825	5.44036	54.4571	4.72834	21.4705	0	131116138	0	L
chr1	131119103	131119300	40.1386	2.6545	32.0348	2.13604	11.3439	0	131119231	0	L
chr1	131155600	131155780	38.3819	7.9013	35.6807	4.9219	12.6207	0	131155701	0	L
chr1	131181655	131181950	205.583	10.9429	172.189	5.63391	63.4855	0	131181810	0	L
chr1	131207585	131207903	80.0122	5.50256	62.9924	4.07853	20.8426	0	131207687	0	L
chr1	131245920	131246176	91.0654	9.00043	69.8697	5.50256	15.1716	0	131246088	0	L
chr1	131260341	131260734	184.088	12.6296	116.24	5.11545	31.1722	0	131260566	0	L
chr1	131270264	131270518	79.0506	12.3047	59.7271	8.09486	16.6877	0	131270406	0	L
chr1	131555155	131555430	61.3343	9.71245	43.7675	5.11545	15.3453	0	131555330	0	L
chr1	131600421	131600614	62.0139	2.13604	51.3413	2.13604	11.8487	0	131600515	0	L
chr1	131613429	131613657	105.119	4.53478	86.8894	2.97941	30.1764	0	131613551	0	L
chr1	131658151	131658397	98.16	5.95881	80.7257	4.72834	39.2182	0	131658265	0	L
chr1	131701505	131701708	76.7978	4.53478	72.6049	2.5923	36.123	0	131701601	0	L
chr1	131708430	131708642	99.1046	8.67553	93.8346	6.53948	60.2812	0	131708527	0	L
chr1	131765568	131765916	183.109	14.2472	122.305	7.05794	44.8432	0	131765757	0	L
chr1	131846296	131846649	97.2154	6.15237	55.5682	3.17296	20.2755	0	131846511	0	L
chr1	131981729	131981959	105.435	5.82747	91.9114	4.07853	23.4116	0	131981843	0	L
chr1	131982989	131983211	85.2822	8.28842	70.1517	5.63391	38.8865	0	131983106	0	L
chr1	132046396	132046791	238.015	9.906	168.791	4.07853	48.5297	0	132046571	0	L
chr1	132116695	132117037	144.513	14.3786	93.4031	7.70775	34.7859	0	132116850	0	L
chr1	132121188	132121583	183.344	25.7086	113.175	15.5399	53.6551	0	132121369	0	L
chr1	132155692	132156053	115.394	11.7863	86.7569	5.11545	31.1606	0	132155935	0	L
chr1	132157456	132157731	209.775	5.63391	178.006	2.97941	67.9828	0	132157572	0	L
chr1	132165949	132166277	112.859	9.84379	83.128	5.11545	33.6048	0	132166067	0	L
chr1	132192105	132192626	133.858	13.5352	80.7088	6.15237	31.0794	0	132192346	0	L
chr1	132200605	132201231	258.232	24.6717	76.6144	8.09486	23.9656	0	132200913	0	L
chr1	132210923	132211283	148.591	17.4202	91.9454	7.70775	60.9455	0	132211122	0	L
chr1	132212188	132212465	185.909	5.44036	145.505	2.97941	42.4634	0	132212315	0	L
chr1	132233679	132233884	70.9638	4.20988	64.7491	2.46095	20.0311	0	132233789	0	L
chr1	132237602	132237973	91.8435	16.7082	60.5052	7.96351	22.5737	0	132237753	0	L
chr1	132261161	132261371	65.5272	8.41976	58.2355	6.15237	20.7906	0	132261267	0	L
chr1	132288184	132288587	190.269	9.51889	134.867	4.40344	44.2424	0	132288300	0	L
chr1	132292909	132293375	152.617	13.0168	88.5306	5.95881	27.3449	0	132293070	0	L
chr1	132306139	132306452	80.8073	15.6091	59.0646	7.76996	16.202	0	132306366	0	L
chr1	132312772	132313034	49.1701	9.38754	28.902	6.02102	15.7311	0	132312869	0	L
chr1	132331402	132331640	119.125	1.23047	82.88	0.712015	31.7	0	132331501	0	L
chr1	132355830	132356132	136.691	10.1687	95.9888	6.47727	61.8806	0	132356004	0	L
chr1	132367551	132367911	117.847	9.19399	73.118	4.20988	36.8009	0	132367743	0	L
chr1	132441008	132441174	25.9527	1.94249	25.0081	1.94249	12.5924	0	132441099	0	L
chr1	132476977	132477158	71.6263	6.02102	63.108	5.50256	10.9758	0	132477067	0	L
chr1	132520673	132521383	351.054	12.6919	137.816	4.07853	58.3875	0	132521087	0	L
chr1	132523966	132524252	106.661	10.0373	89.0946	7.5764	49.3502	0	132524112	0	L
chr1	132525779	132526308	150.313	12.4983	80.8073	4.40344	26.2573	0	132526016	0	L
chr1	132594716	132594950	90.5353	10.6872	76.3493	6.99573	33.9441	0	132594834	0	L
chr1	132758595	132759255	309.974	19.6876	157.208	8.09486	63.563	0	132758809	0	L
chr1	132771527	132771752	73.682	7.70775	70.1687	6.47727	29.6234	0	132771641	0	L
chr1	132802479	132802685	75.2892	9.00043	65.1467	7.2515	30.9957	0	132802582	0	L
chr1	132968590	132968997	121.228	15.2841	87.1714	7.18929	36.123	0	132968881	0	L
chr1	133051928	133052134	77.858	5.44036	74.2121	3.69142	29.5459	0	133052016	0	L
chr1	133087587	133087915	85.7138	10.2309	54.6236	5.63391	27.4926	0	133087828	0	L
chr1	133101462	133101736	178.634	8.61332	151.737	6.34593	61.4599	0	133101604	0	L
chr1	133116183	133116375	46.2207	4.40344	39.0615	2.84806	13.7295	0	133116307	0	L
chr1	133125742	133125901	60.2742	4.40344	55.1367	4.59699	13.6528	0	133125815	0	L
chr1	133146060	133146325	84.7182	8.22621	70.3997	7.18929	27.7908	0	133146172	0	L
chr1	133177520	133177754	165.162	13.9223	146.369	10.5558	60.6231	0	133177636	0	L
chr1	133181017	133181656	322.403	11.7863	158.947	4.79055	55.5441	0	133181149	0	L
chr1	133306864	133307187	320.331	11.8485	263.023	7.63861	86.9981	0	133306998	0	L
chr1	133307466	133307675	52.2859	8.09486	42.0108	4.40344	19.152	0	133307579	0	L
chr1	133311281	133311502	83.111	6.53948	66.2238	4.59699	20.9764	0	133311392	0	L
chr1	133314331	133314748	252.948	15.6713	186.045	7.38284	120.506	0	133314591	0	L
chr1	133317072	133317499	74.7422	9.84379	30.9577	3.88498	12.9888	0	133317303	0	L
chr1	133353574	133353825	194.329	7.96351	170.017	4.9841	56.1045	0	133353695	0	L
chr1	133382105	133382346	100.379	3.30431	80.5083	2.26739	37.9517	0	133382217	0	L
chr1	133385506	133386036	333.79	15.7335	200.214	7.96351	79.07	0	133385681	0	L
chr1	133397508	133398203	226.897	15.3464	94.1166	4.59699	39.9778	0	133397685	0	L
chr1	133492692	133493631	322.223	22.2107	60.0431	4.59699	19.0527	0	133493482	0	L
chr1	133610185	133610593	233.343	7.96351	166.273	3.36652	56.4936	0	133610416	0	L
chr1	133716469	133716776	163.473	7.38284	137.918	3.69142	76.4066	0	133716658	0	L
chr1	133736241	133736621	385.878	10.0996	270.964	5.50256	125.077	0	133736447	0	L
chr1	133896392	133896639	240.981	10.2309	220.034	7.76996	99.5103	0	133896516	0	L
chr1	133911483	133911817	200.561	14.0537	161.649	8.22621	80.9354	0	133911607	0	L
chr1	134036594	134036767	52.5679	3.36652	47.1653	2.6545	18.8986	0	134036681	0	L
chr1	134046024	134046292	270.529	7.18929	229.33	4.20988	48.1733	0	134046139	0	L
chr1	134048853	134049093	62.9924	7.9013	46.9173	5.44036	13.7527	0	134048945	0	L
chr1	134053343	134053541	46.4858	6.86439	40.9507	5.11545	15.6561	0	134053441	0	L
chr1	134061132	134061484	121.826	6.15237	57.4574	3.69142	12.0648	0	134061197	0	L
chr1	134106836	134107105	79.7132	7.32064	70.5153	6.09016	38.2788	0	134106943	0	L
chr1	134120211	134120559	75.8363	13.5974	59.3466	9.06264	29.1347	0	134120385	0	L
chr1	134122237	134122486	68.8095	6.34593	53.397	4.59699	19.7089	0	134122360	0	L
chr1	134151678	134152014	119.454	12.2425	60.6717	4.53478	18.4831	0	134151831	0	L
chr1	134196542	134196826	131.968	3.17296	106.264	2.13604	45.7882	0	134196662	0	L
chr1	134202035	134202426	186.541	7.51419	133.161	2.97941	62.5136	0	134202238	0	L
chr1	134244083	134244715	418.076	14.897	272.601	4.20988	102.237	0	134244395	0	L
chr1	134281637	134281868	53.944	4.9219	46.7848	3.17296	21.669	0	134281771	0	L
chr1	134291014	134291258	133.559	5.11545	115.312	2.6545	61.7659	0	134291113	0	L
chr1	134494932	134495296	106.247	3.82277	55.5682	2.78585	15.8457	0	134495179	0	L
chr1	134518704	134518900	60.0092	7.5764	54.8716	5.11545	18.6516	0	134518798	0	L
chr1	134524410	134524728	59.5776	12.8232	37.4204	8.09486	11.5895	0	134524639	0	L
chr1	134560038	134560261	112.081	4.27209	93.2875	2.13604	31.7	0	134560146	0	L
chr1	134641640	134641822	49.0376	5.2468	43.5025	4.20988	12.8328	0	134641717	0	L
chr1	134674408	134674614	36.2277	4.9219	32.7143	4.40344	16.4194	0	134674498	0	L
chr1	134704839	134705515	174.261	14.8279	103.396	5.30901	30.5086	0	134705107	0	L
chr1	134745598	134745949	68.2455	6.34593	45.8062	2.6545	12.8975	0	134745840	0	L
chr1	134989480	134989697	57.1754	6.86439	50.1486	5.63391	27.2673	0	134989575	0	L
chr1	135105977	135106267	131.853	6.53948	107.375	3.36652	48.6079	0	135106128	0	L
chr1	135108723	135108955	110.423	6.34593	82.0339	4.59699	19.2866	0	135108807	0	L
chr1	135110179	135110336	63.407	1.74893	51.7898	1.74893	17.4399	0	135110241	0	L
chr1	135112751	135113148	179.348	8.41976	123.78	2.97941	46.2669	0	135112871	0	L
chr1	135132500	135132738	89.5091	3.69142	68.5445	1.94249	23.9696	0	135132632	0	L
chr1	135154412	135154910	234.818	10.3623	133.824	5.44036	50.676	0	135154584	0	L
chr1	135172023	135172465	132.597	9.19399	57.7224	4.40344	14.584	0	135172176	0	L
chr1	135199067	135199729	242.225	13.3417	87.4535	4.72834	16.6551	0	135199210	0	L
chr1	135256428	135256618	53.5295	6.34593	37.0398	4.9219	10.8926	0	135256554	0	L
chr1	135259027	135259351	100.43	7.2515	62.0479	3.88498	20.402	0	135259209	0	L
chr1	135368278	135368657	270.746	16.9639	144.364	7.96351	37.2174	0	135368397	0	L
chr1	135461243	135461425	71.3104	4.9219	68.6091	4.20988	29.0005	0	135461337	0	L
chr1	135472318	135472546	71.6094	5.95881	56.8933	3.49787	11.1465	0	135472426	0	L
chr1	135540389	135540598	116.338	5.30901	102.965	4.07853	39.9469	0	135540490	0	L
chr1	135544785	135545117	203.544	9.00043	165.427	5.82747	52.4674	0	135544939	0	L
chr1	135585650	135585997	92.9715	7.96351	42.1603	5.30901	14.7428	0	135585773	0	L
chr1	135670459	135670836	210.853	6.34593	145.855	3.17296	73.9226	0	135670588	0	L
chr1	135675520	135676021	142.988	11.7863	45.8232	4.9219	10.3798	0	135675945	0	L
chr1	135699358	135699833	155.6	9.19399	95.8563	4.27209	32.2432	0	135699546	0	L
chr1	135700644	135700956	110.042	9.65024	82.598	5.11545	39.1567	0	135700814	0	L
chr1	135719561	135719780	104.256	6.86439	85.4793	4.20988	33.1321	0	135719686	0	L
chr1	135752893	135753278	439.952	9.13178	270.101	5.11545	112.455	0	135753122	0	L
chr1	135781225	135781577	162.709	4.40344	121.228	1.94249	42.4508	0	135781461	0	L
chr1	135789936	135790105	46.9003	7.5764	44.199	6.34593	12.9764	0	135790002	0	L
chr1	135811255	135811550	102.883	7.44505	83.5425	7.44505	36.8861	0	135811424	0	L
chr1	135847175	135847504	86.9064	11.4614	59.0646	7.76996	21.3572	0	135847281	0	L
chr1	135850786	135851113	104.871	8.09486	73.9131	5.11545	21.0104	0	135850898	0	L
chr1	135865596	135865992	200.877	13.4039	158.815	6.53948	73.9226	0	135865732	0	L
chr1	135944848	135945205	90.5353	9.58803	46.0712	7.32064	14.0805	0	135944975	0	L
chr1	135945799	135946024	56.3463	8.28842	43.917	6.34593	11.2074	0	135945902	0	L
chr1	136045834	136046226	156.28	15.1528	114.385	9.71245	55.7366	0	136045968	0	L
chr1	136051490	136051759	96.7839	4.59699	61.8983	2.84806	24.6664	0	136051633	0	L
chr1	136076153	136076390	60.8382	4.20988	48.8065	3.49787	23.5908	0	136076289	0	L
chr1	136116253	136116448	77.841	4.20988	75.9518	3.49787	25.8532	0	136116334	0	L
chr1	136159868	136160165	139.043	10.0373	97.9596	4.40344	28.5483	0	136160034	0	L
chr1	136170231	136170434	109.777	10.2309	100.049	7.76996	45.618	0	136170321	0	L
chr1	136175305	136175505	73.5155	5.76526	56.4788	4.72834	12.4049	0	136175378	0	L
chr1	136212917	136213101	59.2141	0.518459	55.0211	0.518459	13.1779	0	136213032	0	L
chr1	136234202	136234627	132.183	2.46095	60.9368	1.23047	10.6498	0	136234404	0	L
chr1	136503020	136503232	57.3079	4.9219	43.1219	3.17296	10.919	0	136503135	0	L
chr1	136537069	136537455	100.596	12.042	64.2191	4.07853	21.8096	0	136537180	0	L
chr1	136564950	136565271	117.035	11.9798	72.5709	6.15237	23.6318	0	136565123	0	L
chr1	136569711	136569948	57.2909	3.69142	39.8566	2.46095	12.869	0	136569835	0	L
chr1	136570274	136570575	85.0988	4.53478	45.7892	2.97941	21.9248	0	136570430	0	L
chr1	136696003	136696394	128.007	9.906	71.2288	4.9841	20.4012	0	136696178	0	L
chr1	136710289	136710480	46.9003	1.94249	45.1436	1.94249	10.9413	0	136710391	0	L
chr1	136739618	136739919	88.9281	6.15237	74.8747	4.40344	28.131	0	136739695	0	L
chr1	136749233	136749425	57.821	8.93822	52.4184	6.15237	23.0715	0	136749333	0	L
chr1	136758727	136759102	115.543	11.0743	73.6481	5.63391	20.8426	0	136758951	0	L
chr1	136759256	136759454	55.1197	3.62921	48.2255	3.11076	18.3526	0	136759355	0	L
chr1	136856196	136856485	68.378	9.45668	58.103	7.18929	24.23	0	136856308	0	L
chr1	136952822	136953268	168.709	5.11545	55.7007	2.97941	13.4208	0	136952928	0	L
chr1	137117943	137118116	31.0902	5.76526	29.3335	5.2468	10.7069	0	137118049	0	L
chr1	137226592	137227018	67.4674	14.5721	30.4276	7.38284	19.293	0	137226711	0	L
chr1	138119974	138120324	102.353	6.67083	67.1854	4.53478	28.131	0	138120095	0	L
chr1	138558422	138558595	41.0832	2.6545	40.2711	1.42403	13.0243	0	138558495	0	L
chr1	140245573	140246373	199.949	9.84379	47.7294	3.88498	10.2974	0	140246047	0	L
chr1	142742416	142742642	54.5726	9.26313	45.2592	6.99573	20.6972	0	142742507	0	L
chr1	143263804	143264029	83.9231	4.07853	65.6767	3.36652	26.3495	0	143263912	0	L
chr1	143730981	143731196	29.7141	4.01633	22.5548	4.01633	12.7869	0	143731092	0	L
chr1	143813990	143814302	257.009	6.67083	221.444	2.97941	82.4184	0	143814116	0	L
chr1	144006666	144006898	74.3616	7.18929	66.5228	4.40344	35.7632	0	144006778	0	L
chr1	144406742	144406957	44.7461	9.32533	38.929	6.34593	19.293	0	144406827	0	L
chr1	149856756	149857062	278.983	8.28842	237.087	6.34593	130.355	0	149856886	0	L
chr1	150470749	150471089	53.927	6.15237	36.4927	4.72834	10.3104	0	150470902	0	L
chr1	150540389	150540570	32.8299	6.02102	29.184	4.79055	10.2858	0	150540481	0	L
chr1	150591315	150591548	34.5866	5.5717	27.6924	3.82277	13.9361	0	150591420	0	L
chr1	150632603	150632805	47.2979	10.0996	42.8399	6.73304	19.293	0	150632692	0	L
chr1	151078985	151079313	84.6197	6.99573	62.9924	3.49787	15.7614	0	151079106	0	L
chr1	151103044	151103391	69.7541	11.9798	43.934	5.30901	16.202	0	151103165	0	L
chr1	151461353	151461540	32.4323	6.53948	30.6756	6.53948	12.944	0	151461447	0	L
chr1	151497112	151497334	97.1815	7.2515	85.6968	6.53948	42.2027	0	151497247	0	L
chr1	151564414	151564739	278.816	5.11545	247.311	3.17296	104.984	0	151564567	0	L
chr1	151632672	151632843	38.2494	1.42403	37.4373	1.42403	17.6026	0	151632746	0	L
chr1	151706182	151706380	39.5916	7.9013	35.1336	4.9219	14.7167	0	151706275	0	L
chr1	151846489	151846732	93.9671	4.59699	80.4437	2.46095	39.6144	0	151846585	0	L
chr1	151861403	151861672	76.6483	10.4245	59.6116	6.21458	16.3538	0	151861520	0	L
chr1	152313415	152313801	93.5526	9.32533	50.7127	5.30901	25.2864	0	152313700	0	L
chr1	152520888	152521372	121.775	8.48197	75.0072	4.07853	36.5194	0	152521000	0	L
chr1	152525040	152525262	56.8764	5.95881	47.0158	4.01633	14.8954	0	152525146	0	L
chr1	152678465	152678812	121.078	11.3992	90.4028	4.01633	28.6646	0	152678643	0	L
chr1	152746474	152746816	92.4585	22.5356	65.5612	9.51889	26.2934	0	152746644	0	L
chr1	152779128	152779383	120.317	7.70775	105.037	3.88498	33.8441	0	152779246	0	L
chr1	152790236	152790666	121.592	13.473	50.3967	6.47727	25.6631	0	152790422	0	L
chr1	153040170	153040569	100.827	13.3417	55.5512	6.67083	18.0762	0	153040351	0	L
chr1	153048192	153048433	81.2388	3.49787	61.5008	2.46095	11.4473	0	153048281	0	L
chr1	153091930	153092516	204.77	15.4777	77.841	5.30901	18.6521	0	153092411	0	L
chr1	153115354	153115614	97.314	5.44036	72.1734	2.97941	22.724	0	153115498	0	L
chr1	153332011	153332342	133.443	1.94249	85.4487	1.42403	19.3454	0	153332194	0	L
chr1	153559264	153559554	89.2101	7.70775	70.2842	3.88498	31.7066	0	153559437	0	L
chr1	153563767	153563972	41.4977	2.46095	37.8519	1.94249	18.1156	0	153563872	0	L
chr1	153742390	153742716	83.8552	7.76996	56.9919	5.82747	30.9144	0	153742611	0	L
chr1	153746792	153747084	125.536	8.09486	92.0269	4.07853	29.6234	0	153746914	0	L
chr1	153749196	153749622	107.82	13.2103	54.8377	5.30901	16.9958	0	153749402	0	L
chr1	153894894	153895405	76.8624	9.97514	33.4925	4.20988	13.8155	0	153895155	0	L
chr1	153899532	153899804	87.834	6.53948	57.821	3.36652	13.1908	0	153899750	0	L
chr1	154118183	154118617	87.7185	5.30901	40.8182	2.46095	10.4783	0	154118249	0	L
chr1	154118704	154119037	143.8	7.76996	128.272	4.59699	64.2724	0	154118827	0	L
chr1	154181003	154181281	108.401	13.9223	77.9905	10.2309	48.2493	0	154181164	0	L
chr1	154190309	154190500	54.8546	5.2468	39.3095	2.78585	12.5095	0	154190424	0	L
chr1	154281498	154281849	152.6	13.4039	107.324	7.76996	73.3535	0	154281636	0	L
chr1	154786181	154786541	80.9228	13.5352	46.7338	7.05794	20.7906	0	154786392	0	L
chr1	154788168	154788426	82.1664	7.5764	71.2288	4.59699	35.6732	0	154788259	0	L
chr1	154796795	154797110	57.7054	10.0373	40.1386	4.40344	20.8969	0	154796874	0	L
chr1	155006472	155006988	830.125	14.4408	650.991	6.21458	231.672	0	155006749	0	L
chr1	155049024	155049440	272.917	12.6919	233.856	5.82747	136.178	0	155049149	0	L
chr1	155083666	155084054	80.7088	7.76996	35.5651	3.36652	13.7527	0	155083748	0	L
chr1	155218015	155218514	194.777	18.3258	116.637	7.76996	45.9033	0	155218367	0	L
chr1	155224045	155224745	371.642	21.3674	233.74	8.48197	116.956	0	155224369	0	L
chr1	155281498	155281857	90.0392	7.76996	53.1319	5.11545	26.0345	0	155281683	0	L
chr1	155516669	155516915	87.552	12.9545	75.1227	7.51419	25.0662	0	155516790	0	L
chr1	155740557	155741510	253.05	15.7404	49.6525	4.40344	21.4394	0	155741220	0	L
chr1	155784768	155785180	154.156	4.9219	100.246	2.46095	45.9513	0	155785010	0	L
chr1	156085952	156086207	35.6637	5.11545	25.2561	3.88498	11.3569	0	156086049	0	L
chr1	156229491	156229825	197.628	10.4867	147.745	7.12015	62.5136	0	156229628	0	L
chr1	156241783	156242242	125.604	9.00043	89.9067	3.88498	58.9048	0	156241916	0	L
chr1	156263419	156263596	36.6253	8.61332	31.3552	5.44036	13.7255	0	156263526	0	L
chr1	156287688	156287880	39.7411	6.53948	36.2277	5.30901	18.1156	0	156287776	0	L
chr1	156381126	156381557	93.155	10.2309	77.1954	5.30901	46.6998	0	156381440	0	L
chr1	156487524	156487810	72.9855	6.15237	60.4237	3.88498	33.1819	0	156487691	0	L
chr1	156566240	156566465	51.3583	8.28842	45.4087	5.30901	23.4253	0	156566367	0	L
chr1	156631101	156631269	28.6539	3.11076	25.9527	2.5923	12.7686	0	156631160	0	L
chr1	156668544	156668942	85.9618	10.3623	40.4206	5.30901	12.1056	0	156668852	0	L
chr1	156676148	156676482	96.2369	9.84379	66.9034	5.44036	29.1065	0	156676367	0	L
chr1	156730912	156731141	80.8243	4.40344	64.5996	2.13604	21.3175	0	156731013	0	L
chr1	156741962	156742343	88.6801	9.45668	56.7778	5.11545	19.0013	0	156742082	0	L
chr1	156752376	156752682	94.0487	9.32533	66.6213	4.20988	20.0467	0	156752564	0	L
chr1	156764532	156764976	82.581	8.61332	42.5749	3.88498	12.9764	0	156764799	0	L
chr1	157076294	157076593	452.863	11.3992	402.018	8.93822	163.076	0	157076455	0	L
chr1	157077104	157077486	287.47	6.86439	213.092	3.88498	96.0545	0	157077283	0	L
chr1	157079382	157079640	180.591	9.51889	152.882	6.67083	87.3161	0	157079510	0	L
chr1	157081526	157081834	91.7959	14.1159	53.1319	7.96351	23.3011	0	157081673	0	L
chr1	157082105	157082272	65.1297	6.15237	63.373	4.9219	19.3828	0	157082202	0	L
chr1	157086036	157086527	201.091	10.9429	137.983	4.40344	63.0734	0	157086284	0	L
chr1	157458367	157458599	129.532	3.36652	113.175	2.84806	57.9386	0	157458490	0	L
chr1	157537769	157537948	31.6372	7.38284	26.7647	6.67083	11.4128	0	157537883	0	L
chr1	157553136	157553337	67.1854	7.9013	60.4237	6.67083	28.0029	0	157553243	0	L
chr1	157560680	157560938	76.7809	8.67553	46.5028	4.07853	17.1322	0	157560765	0	L
chr1	158056982	158057226	39.7071	5.95881	32.2828	4.72834	22.2083	0	158057125	0	L
chr1	158267035	158267622	69.0066	15.4155	29.15	6.15237	26.5438	0	158267482	0	L
chr1	158597154	158597414	129.349	5.82747	112.727	4.07853	45.7715	0	158597278	0	L
chr1	158670306	158670526	51.2088	9.65024	42.2928	5.95881	14.2996	0	158670414	0	L
chr1	158844689	158845110	49.8666	10.6872	23.3669	4.40344	11.121	0	158844782	0	L
chr1	158953608	158953845	64.9972	12.4361	50.6787	9.65024	20.6972	0	158953730	0	L
chr1	159135342	159135629	67.0359	13.0168	43.917	7.38284	23.6347	0	159135479	0	L
chr1	159390060	159390364	102.186	12.3669	66.6383	7.96351	23.6834	0	159390225	0	L
chr1	159396527	159396862	95.8393	8.41976	71.9254	4.40344	40.969	0	159396645	0	L
chr1	159523596	159523906	45.8062	7.5764	31.2057	6.53948	14.7167	0	159523704	0	L
chr1	159783952	159784136	34.9841	2.97941	30.5261	2.46095	19.4142	0	159784058	0	L
chr1	159911031	159911361	62.8429	11.4614	46.0882	5.63391	17.2157	0	159911196	0	L
chr1	160062091	160062303	70.4167	6.67083	66.6383	4.20988	33.5154	0	160062194	0	L
chr1	160147366	160147558	48.674	5.2468	42.4593	4.20988	19.4533	0	160147448	0	L
chr1	160194886	160195064	82.0679	1.94249	67.3349	1.23047	19.6006	0	160194965	0	L
chr1	160213053	160213393	93.7836	5.30901	49.8496	2.6545	14.7167	0	160213295	0	L
chr1	160561408	160561686	52.4014	5.76526	41.3313	4.01633	21.9444	0	160561566	0	L
chr1	160758317	160758526	101.126	6.47727	91.6634	5.95881	81.4483	0	160758428	0	L
chr1	160843798	160843964	29.3165	4.07853	26.6152	3.36652	12.1447	0	160843881	0	L
chr1	161160246	161160544	51.1918	6.34593	31.8683	3.36652	21.6035	0	161160445	0	L
chr1	161170827	161171055	55.6837	0	48.1099	0	15.2857	0	161170928	0	L
chr1	161180656	161180964	84.8507	12.3669	57.5559	7.5764	19.3828	0	161180888	0	L
chr1	161214422	161214811	67.6985	6.99573	44.8786	4.53478	16.0296	0	161214698	0	L
chr1	161687612	161687978	115.278	20.0125	92.839	10.7494	42.9144	0	161687738	0	L
chr1	161748221	161748454	67.4334	3.88498	54.3246	3.36652	21.4498	0	161748329	0	L
chr1	161968908	161969316	118.561	8.28842	47.7294	5.30901	15.8457	0	161969087	0	L
chr1	161999917	162000203	63.4885	8.22621	33.2274	5.44036	13.6374	0	162000002	0	L
chr1	162092487	162092734	65.4457	4.59699	57.8719	3.17296	28.131	0	162092587	0	L
chr1	162286981	162287180	48.2594	7.38284	42.1773	5.63391	18.3376	0	162287100	0	L
chr1	162665210	162665390	57.9705	4.9219	52.0208	4.40344	14.7428	0	162665313	0	L
chr1	162880057	162880271	55.8162	4.59699	47.4474	4.07853	21.3956	0	162880143	0	L
chr1	162895977	162896199	26.0852	8.80687	21.7597	5.82747	10.2395	0	162896098	0	L
chr1	163150450	163150746	50.2642	4.20988	39.5916	2.26739	13.8745	0	163150636	0	L
chr1	164128467	164128647	59.4791	2.46095	47.8619	1.94249	21.9661	0	164128549	0	L
chr1	164138725	164139121	130.922	13.9915	87.851	7.51419	27.3756	0	164138831	0	L
chr1	164315360	164315607	69.0576	4.9219	58.5175	3.36652	19.6676	0	164315471	0	L
chr1	164366661	164367030	163.969	13.2103	117.467	5.82747	59.7808	0	164366913	0	L
chr1	164438334	164438530	40.2881	3.88498	37.8519	3.17296	17.671	0	164438412	0	L
chr1	164603570	164603735	22.3068	3.88498	22.3068	3.88498	11.4038	0	164603659	0	L
chr1	164870703	164870964	58.1369	6.21458	48.4089	4.07853	33.5154	0	164870846	0	L
chr1	164905110	164905486	162.23	7.5764	131.836	4.40344	114.457	0	164905243	0	L
chr1	164999518	164999825	130.674	9.45668	97.1645	5.44036	35.012	0	164999702	0	L
chr1	165120430	165120727	126.681	4.53478	101.408	3.49787	60.7616	0	165120550	0	L
chr1	165289890	165290208	100.661	9.38754	76.7469	4.79055	26.8843	0	165290028	0	L
chr1	165320558	165320920	183.806	9.71245	148.672	3.36652	79.5135	0	165320734	0	L
chr1	165503802	165504008	34.0395	3.69142	28.7695	2.46095	13.1106	0	165503898	0	L
chr1	165579459	165579617	33.642	3.49787	31.0732	2.97941	12.6207	0	165579548	0	L
chr1	165583594	165583915	209.775	5.82747	182.199	4.40344	76.2585	0	165583733	0	L
chr1	165679317	165679708	97.331	12.3669	66.6383	4.59699	29.1945	0	165679437	0	L
chr1	165736231	165736516	80.9738	9.84379	64.3516	6.53948	46.248	0	165736337	0	L
chr1	165771641	165771916	154.639	6.73304	122.057	4.07853	44.2486	0	165771784	0	L
chr1	165780498	165780799	153.793	6.73304	118.941	2.84806	47.217	0	165780682	0	L
chr1	165853703	165854054	296.284	12.1112	255.201	7.18929	115.479	0	165853926	0	L
chr1	166002394	166002832	143.915	9.71245	73.366	3.88498	17.5441	0	166002734	0	L
chr1	166103195	166103655	174.492	13.9223	107.572	5.50256	38.602	0	166103391	0	L
chr1	166123151	166123359	72.853	3.17296	66.6383	2.46095	42.3193	0	166123264	0	L
chr1	166153471	166153737	268.857	10.8807	245.473	8.22621	125.497	0	166153578	0	L
chr1	166154211	166154807	303.957	19.6876	168.145	5.44036	62.4854	0	166154337	0	L
chr1	166160679	166161072	156.246	16.2519	103.131	8.86908	42.9235	0	166160826	0	L
chr1	166319248	166319510	122.754	10.7494	118.163	6.15237	88.8256	0	166319353	0	L
chr1	166360233	166360477	77.4944	4.01633	63.1589	2.97941	44.6906	0	166360337	0	L
chr1	166821234	166821414	34.8856	2.97941	34.0735	1.94249	27.0663	0	166821321	0	L
chr1	167212369	167212593	55.5172	8.67553	40.5192	5.82747	22.0695	0	167212474	0	L
chr1	167220608	167220861	78.3371	9.84379	62.9415	5.63391	37.029	0	167220729	0	L
chr1	167231564	167231816	77.841	5.2468	63.638	4.72834	24.343	0	167231715	0	L
chr1	167337512	167337710	62.5779	13.9223	58.932	11.7863	25.8344	0	167337601	0	L
chr1	167369974	167370285	144.462	15.8648	110.29	10.4245	43.6012	0	167370137	0	L
chr1	167394108	167394495	206.561	6.67083	129.199	3.69142	24.6265	0	167394398	0	L
chr1	167414912	167415282	55.5172	14.185	34.4371	5.44036	19.6652	0	167415028	0	L
chr1	167498087	167498356	80.8413	7.96351	51.5078	5.82747	15.7318	0	167498238	0	L
chr1	167636967	167637340	187.717	11.7863	114.599	4.40344	44.7483	0	167637183	0	L
chr1	167638058	167638445	210.887	10.2309	170.466	6.34593	77.8115	0	167638246	0	L
chr1	167644915	167645296	307.654	3.17296	221.824	1.94249	88.1491	0	167645098	0	L
chr1	167649474	167649769	56.8764	9.97514	41.5963	4.72834	11.9436	0	167649665	0	L
chr1	167669850	167670074	115.859	4.20988	101.806	3.49787	48.5518	0	167669962	0	L
chr1	167782211	167782431	45.5412	10.1687	34.189	7.70775	11.1122	0	167782314	0	L
chr1	167915330	167915546	73.5155	7.18929	63.655	4.9219	25.8532	0	167915431	0	L
chr1	168214147	168214500	97.844	13.4039	63.2405	5.44036	25.7745	0	168214319	0	L
chr1	168322989	168323173	32.2998	5.44036	27.8419	5.44036	11.9133	0	168323090	0	L
chr1	168376495	168376670	38.5145	5.44036	34.8686	4.72834	15.1705	0	168376598	0	L
chr1	169495751	169495977	33.3769	5.11545	27.9744	4.07853	12.5924	0	169495828	0	L
chr1	169531478	169531682	73.0025	5.11545	59.8936	4.59699	22.724	0	169531581	0	L
chr1	169918041	169918404	128.802	8.48197	89.3427	3.36652	31.0794	0	169918201	0	L
chr1	169919244	169919593	77.841	12.3047	58.12	6.86439	37.1201	0	169919382	0	L
chr1	169921680	169921879	35.9457	5.2468	32.2998	3.82277	13.5626	0	169921778	0	L
chr1	169950675	169951059	73.0195	11.9176	52.3368	5.76526	49.6401	0	169950843	0	L
chr1	170136445	170136650	54.8716	6.28372	51.3583	4.72834	27.9488	0	170136538	0	L
chr1	170613234	170613526	97.895	6.86439	67.2024	4.07853	52.8397	0	170613425	0	L
chr1	170632411	170632709	95.6898	14.3094	76.6483	11.1365	55.7827	0	170632598	0	L
chr1	170901594	170901986	126.216	15.2841	95.6728	9.32533	46.6151	0	170901809	0	L
chr1	170992544	170992894	67.4164	7.32064	40.9337	5.2468	10.6896	0	170992773	0	L
chr1	170996855	170997030	24.3285	3.36652	23.3839	3.36652	11.4038	0	170996936	0	L
chr1	171006972	171007319	77.4774	7.2515	56.3803	4.59699	25.8532	0	171007120	0	L
chr1	171111025	171111285	178.553	7.44505	144.214	4.9841	56.8439	0	171111141	0	L
chr1	171139712	171139874	32.8299	3.17296	32.8299	3.17296	15.3672	0	171139794	0	L
chr1	171220785	171221237	217.101	14.7657	122.339	7.05794	63.0826	0	171221028	0	L
chr1	171238555	171238800	204.821	11.6549	180.36	9.38754	92.6623	0	171238670	0	L
chr1	171246931	171247443	163.952	11.0743	96.7499	3.88498	19.5518	0	171247140	0	L
chr1	171257231	171257476	76.9134	9.45668	61.5008	6.86439	20.8426	0	171257363	0	L
chr1	171379991	171380239	127.46	4.72834	98.4081	3.69142	43.9961	0	171380122	0	L
chr1	171385075	171385268	64.2021	7.38284	54.8716	4.9219	14.3419	0	171385168	0	L
chr1	171387174	171387495	136.559	3.69142	98.16	2.26739	47.0632	0	171387382	0	L
chr1	171470304	171470582	50.6787	18.0009	33.924	10.9429	17.998	0	171470441	0	L
chr1	171503362	171503636	156.943	4.40344	119.903	3.69142	43.9961	0	171503483	0	L
chr1	171564331	171564592	188.845	30.7619	139.641	13.9223	40.0192	0	171564464	0	L
chr1	171699078	171699326	49.6186	11.0743	38.664	8.09486	14.3819	0	171699188	0	L
chr1	172000744	172000960	75.8193	8.28842	62.7104	5.30901	20.65	0	172000856	0	L
chr1	172012125	172012359	74.8747	8.09486	58.7995	5.11545	16.3215	0	172012224	0	L
chr1	172046973	172047186	48.7725	8.41976	45.1266	7.70775	23.6597	0	172047079	0	L
chr1	172217107	172217424	208.002	9.51889	175.702	6.34593	69.5674	0	172217337	0	L
chr1	172247762	172248032	119.903	4.53478	100.977	2.07384	45.7401	0	172247893	0	L
chr1	172305645	172305947	88.4796	8.41976	61.1848	4.20988	26.8968	0	172305809	0	L
chr1	172309795	172310391	260.254	17.9387	138.496	5.44036	42.4634	0	172310269	0	L
chr1	172324784	172324999	92.1764	10.9429	85.4148	7.05794	30.4185	0	172324881	0	L
chr1	172326096	172326921	247.661	9.13178	94.2491	3.69142	37.8458	0	172326339	0	L
chr1	172357493	172357854	109.196	11.4614	97.1815	6.34593	45.9438	0	172357766	0	L
chr1	172368903	172369425	105.849	12.3047	46.8833	5.63391	13.1634	0	172369012	0	L
chr1	172410900	172411071	38.2324	4.20988	36.3432	2.97941	15.3562	0	172410970	0	L
chr1	172412257	172412672	220.346	12.3669	157.405	5.82747	73.3799	0	172412425	0	L
chr1	172481579	172482105	160.306	10.8807	66.6553	4.72834	17.5798	0	172481999	0	L
chr1	172490246	172490740	480.603	8.48197	289.886	4.59699	97.8409	0	172490548	0	L
chr1	172518097	172518320	80.1617	4.9219	73.2675	4.40344	41.8156	0	172518208	0	L
chr1	172528735	172529046	340.697	11.9176	271.507	6.15237	122.816	0	172528906	0	L
chr1	172563297	172563570	113.573	6.02102	80.1787	5.30901	25.3909	0	172563409	0	L
chr1	172594553	172594862	57.5729	8.80687	51.0932	5.95881	26.6692	0	172594700	0	L
chr1	172619310	172619558	269.054	6.34593	253.111	4.40344	99.3948	0	172619437	0	L
chr1	172633063	172633388	281.833	8.28842	196.684	5.82747	81.5974	0	172633240	0	L
chr1	173323903	173324135	54.7391	6.47727	50.9607	5.95881	17.3265	0	173324012	0	L
chr1	173339623	173339824	57.1584	2.6545	51.8883	1.94249	22.1933	0	173339736	0	L
chr1	173377541	173377779	73.6481	2.26739	67.4334	1.23047	39.1149	0	173377660	0	L
chr1	174553717	174553946	53.081	6.02102	47.6784	3.56007	32.2623	0	174553832	0	L
chr1	175119223	175119437	34.7361	5.95881	26.8973	3.69142	15.0437	0	175119349	0	L
chr1	176008537	176008767	37.7024	6.02102	30.6756	4.79055	16.3065	0	176008665	0	L
chr1	176218335	176218520	26.8973	8.93822	25.2731	6.67083	10.2691	0	176218435	0	L
chr1	176223273	176223576	274.127	9.32533	246.285	3.88498	114.816	0	176223395	0	L
chr1	176331398	176331685	86.8724	7.9013	70.6648	3.69142	39.6655	0	176331568	0	L
chr1	177620827	177621038	63.689	4.34123	60.4407	2.26739	30.2088	0	177620937	0	L
chr1	177702652	177703166	140.303	9.32533	75.0242	4.40344	35.7632	0	177703026	0	L
chr1	178303482	178303739	38.63	9.65024	28.902	5.44036	14.7163	0	178303597	0	L
chr1	178449197	178449495	146.933	8.15707	130.327	6.92659	113.823	0	178449378	0	L
chr1	178463761	178464026	146.236	8.80687	108.534	5.82747	48.0468	0	178463881	0	L
chr1	178496731	178497157	124.609	6.28372	89.4582	5.2468	25.4875	0	178497045	0	L
chr1	178527234	178528123	251.572	14.0537	68.2455	5.63391	29.3711	0	178527347	0	L
chr1	178530657	178530996	168.346	1.42403	113.855	0.712015	56.9986	0	178530760	0	L
chr1	178748731	178748912	43.917	3.69142	39.3265	3.17296	19.7948	0	178748815	0	L
chr1	178751744	178752003	47.1653	6.15237	39.8736	4.72834	22.4122	0	178751916	0	L
chr1	178960111	178960620	167.914	15.4155	105.883	6.67083	57.1041	0	178960464	0	L
chr1	179238103	179238275	27.1793	4.40344	26.2347	3.36652	17.5883	0	179238182	0	L
chr1	179541547	179541795	37.9674	6.80218	33.907	5.2468	14.7167	0	179541695	0	L
chr1	179592815	179593261	85.5812	11.2056	50.2981	4.9219	17.7379	0	179593164	0	L
chr1	179645668	179646030	145.59	8.67553	87.3379	3.56007	28.7481	0	179645873	0	L
chr1	179728766	179728981	62.6119	3.56007	55.8502	3.56007	30.2088	0	179728875	0	L
chr1	179734528	179734781	114.052	7.5764	87.569	4.40344	22.3299	0	179734610	0	L
chr1	179844935	179845288	118.262	10.0373	67.5659	5.30901	17.2307	0	179845053	0	L
chr1	179847794	179848062	128.088	7.18929	94.8438	3.69142	31.1533	0	179847888	0	L
chr1	180116585	180116832	155.169	8.67553	145.441	6.73304	82.0147	0	180116699	0	L
chr1	180182014	180182574	142.325	5.63391	86.3424	2.6545	24.9706	0	180182127	0	L
chr1	180215105	180215359	205.185	11.2678	174.509	6.02102	64.6018	0	180215263	0	L
chr1	180230679	180230875	71.5278	5.95881	67.3349	5.44036	38.1111	0	180230795	0	L
chr1	180263652	180263907	82.0509	6.86439	77.5929	5.82747	49.6401	0	180263815	0	L
chr1	180268642	180269085	235.694	20.0747	182.878	11.4614	75.8428	0	180268790	0	L
chr1	180407066	180407686	495.717	7.9013	292.19	3.69142	95.1036	0	180407298	0	L
chr1	180422139	180422530	205.134	7.05794	146.202	3.36652	55.7903	0	180422312	0	L
chr1	180428443	180428683	107.059	9.00043	98.4081	6.02102	56.4578	0	180428565	0	L
chr1	180434206	180434492	146.933	12.8232	115.71	5.76526	69.046	0	180434354	0	L
chr1	180484094	180484360	167.731	8.09486	140.436	5.44036	62.9979	0	180484207	0	L
chr1	180720320	180720621	116.09	12.3669	92.9885	7.96351	33.7586	0	180720504	0	L
chr1	180763743	180764172	138.051	11.8554	76.1183	6.28372	24.8287	0	180764070	0	L
chr1	180768351	180768745	133.841	5.11545	63.5395	5.11545	12.7033	0	180768639	0	L
chr1	180775357	180775668	80.5593	8.80687	47.0328	6.34593	16.202	0	180775468	0	L
chr1	180874084	180874435	173.052	8.41976	106.114	2.97941	38.0599	0	180874262	0	L
chr1	180888301	180889188	213.836	19.0378	55.6837	4.59699	14.2474	0	180888771	0	L
chr1	180919670	180920046	169.025	11.2678	129.135	5.11545	52.2049	0	180919918	0	L
chr1	180974250	180974691	106.512	16.1897	44.7461	7.70775	14.5984	0	180974563	0	L
chr1	180976322	180976725	117.201	13.079	80.7088	6.02102	44.145	0	180976517	0	L
chr1	180986841	180987023	36.4927	8.28842	33.924	7.05794	10.049	0	180986923	0	L
chr1	180987765	180988171	208.848	13.0168	141.795	7.2515	52.9761	0	180987974	0	L
chr1	181022392	181022614	54.8886	7.2515	46.9173	5.30901	27.137	0	181022506	0	L
chr1	181144114	181144472	125.57	2.07384	69.7372	1.55538	12.7181	0	181144262	0	L
chr1	181232705	181232941	61.6333	6.67083	46.2207	4.40344	13.9459	0	181232855	0	L
chr1	181379690	181379931	102.302	8.67553	80.2772	6.53948	29.3711	0	181379818	0	L
chr1	181465082	181465384	102.186	6.15237	72.4384	4.40344	21.6949	0	181465219	0	L
chr1	181511387	181511608	45.5412	4.40344	38.647	3.17296	14.7163	0	181511489	0	L
chr1	181544119	181544554	61.9323	12.8854	41.7798	5.30901	15.2857	0	181544208	0	L
chr1	181616107	181616458	117.035	14.4408	87.4535	9.00043	40.3592	0	181616328	0	L
chr1	181617381	181617717	108.551	7.9013	92.7405	5.11545	77.9752	0	181617527	0	L
chr1	181728809	181728984	47.0328	6.09016	42.7074	4.85969	14.0094	0	181728914	0	L
chr1	181828463	181828676	64.3346	3.69142	54.7391	2.6545	20.4	0	181828560	0	L
chr1	181880817	181881309	212.939	11.5236	108.731	5.30901	35.1536	0	181881122	0	L
chr1	181881395	181881927	317.215	13.2725	200.578	6.40813	62.9939	0	181881787	0	L
chr1	181888753	181889288	629.33	12.6296	446.832	4.20988	189.551	0	181888982	0	L
chr1	182115168	182115985	273.098	22.2729	132.828	9.38754	56.8439	0	182115419	0	L
chr1	182124546	182124736	97.861	3.36652	82.0509	2.6545	19.1607	0	182124639	0	L
chr1	182140396	182140700	153.181	12.8232	123.036	7.05794	45.2741	0	182140560	0	L
chr1	182143389	182143610	94.7452	7.05794	80.1447	3.36652	32.5846	0	182143503	0	L
chr1	182150075	182150309	38.7795	4.59699	34.3215	3.36652	10.7069	0	182150176	0	L
chr1	182311411	182311656	86.3933	11.6549	73.0195	8.28842	32.7129	0	182311542	0	L
chr1	182356183	182356447	46.9003	6.53948	35.1506	3.17296	19.293	0	182356295	0	L
chr1	182381453	182381702	40.0061	2.97941	29.7311	1.74893	10.7069	0	182381572	0	L
chr1	182489773	182490248	199.884	10.1687	113.491	5.44036	74.6246	0	182489894	0	L
chr1	182500776	182501369	233.537	25.3146	83.7227	9.5811	42.2749	0	182501093	0	L
chr1	182554059	182554240	48.5245	2.97941	45.8232	2.46095	19.1746	0	182554164	0	L
chr1	182560370	182560634	76.6483	7.38284	56.6453	3.69142	31.996	0	182560498	0	L
chr1	182792504	182792791	110.141	5.63391	82.2989	5.11545	24.9706	0	182792591	0	L
chr1	182868494	182868713	56.6453	9.65024	43.8015	6.86439	15.4317	0	182868597	0	L
chr1	182895759	182896039	140.949	11.4614	116.886	7.05794	45.7715	0	182895898	0	L
chr1	182960180	182960528	206.014	9.32533	162.743	3.36652	65.7363	0	182960309	0	L
chr1	182983035	182983311	100.165	6.15237	67.9805	3.69142	17.5729	0	182983156	0	L
chr1	182990987	182991304	365.209	8.15707	305.88	6.02102	133.187	0	182991131	0	L
chr1	183243398	183243576	37.1723	4.40344	36.3602	3.88498	18.5628	0	183243465	0	L
chr1	183424053	183424377	64.7491	10.7494	42.9894	6.86439	15.2857	0	183424261	0	L
chr1	183439167	183439420	124.079	3.17296	97.4465	1.23047	28.2676	0	183439304	0	L
chr1	183442193	183442558	65.2962	7.76996	37.1723	3.88498	11.5741	0	183442278	0	L
chr1	183657082	183657381	70.4507	5.95881	54.226	3.49787	41.3145	0	183657276	0	L
chr1	183699370	183699847	62.3129	9.45668	36.6422	5.05324	25.9349	0	183699482	0	L
chr1	184235546	184235932	254.025	10.7494	185.348	4.59699	86.6262	0	184235797	0	L
chr1	184257426	184257664	70.2842	5.63391	59.6116	2.84806	22.5151	0	184257546	0	L
chr1	184263049	184263290	58.932	7.05794	47.5799	3.69142	24.7604	0	184263172	0	L
chr1	184266140	184266504	179.728	8.80687	131.751	6.15237	47.2318	0	184266288	0	L
chr1	184353914	184354152	52.1873	5.50256	39.6086	3.36652	14.3812	0	184354011	0	L
chr1	184395268	184395624	156.396	10.2309	114.351	6.02102	75.4451	0	184395427	0	L
chr1	184447979	184448352	105.17	11.6549	69.4721	7.2515	44.1813	0	184448099	0	L
chr1	184737979	184738191	71.7589	3.17296	61.6163	2.6545	29.5515	0	184738090	0	L
chr1	184771585	184772006	90.1717	10.3623	55.9657	5.95881	12.4151	0	184771808	0	L
chr1	184793172	184793542	89.3766	4.59699	50.9777	3.88498	23.6834	0	184793291	0	L
chr1	184824480	184824840	102.635	6.34593	69.6386	3.17296	29.7037	0	184824728	0	L
chr1	184852285	184852591	92.1934	6.02102	54.0765	3.88498	13.4208	0	184852473	0	L
chr1	184853330	184853559	145.39	7.76996	120.117	5.82747	43.426	0	184853428	0	L
chr1	184965717	184966294	200.363	18.0009	80.7088	5.82747	54.6823	0	184965817	0	L
chr1	185193520	185193913	53.7775	10.5558	35.5312	4.59699	15.9536	0	185193801	0	L
chr1	185262619	185262830	83.0125	3.88498	68.5445	3.17296	27.8121	0	185262711	0	L
chr1	185684702	185684893	54.3585	8.09486	50.0331	5.11545	20.9764	0	185684810	0	L
chr1	185815016	185815240	38.7965	5.82747	35.2831	5.30901	18.5628	0	185815111	0	L
chr1	186241191	186241495	41.7628	7.5764	28.3889	5.63391	14.0461	0	186241316	0	L
chr1	186456187	186456604	111.102	11.7863	71.3783	6.21458	27.3099	0	186456358	0	L
chr1	186719786	186720050	61.3683	7.18929	44.3315	5.44036	12.6191	0	186719930	0	L
chr1	186721955	186722215	61.5008	10.0373	43.7845	6.86439	14.9098	0	186722094	0	L
chr1	186959388	186959696	74.8917	5.63391	63.142	2.97941	44.9582	0	186959595	0	L
chr1	187031820	187032186	56.3463	14.0537	35.9457	5.63391	12.3686	0	187031965	0	L
chr1	187137517	187137758	30.2781	6.67083	24.3285	5.11545	15.0437	0	187137641	0	L
chr1	187366866	187367102	58.949	5.44036	46.7848	4.20988	30.5374	0	187367003	0	L
chr1	187448199	187448427	63.7875	7.70775	49.7341	5.11545	17.3265	0	187448317	0	L
chr1	187452259	187452506	50.6787	12.6919	37.1723	7.2515	13.4307	0	187452371	0	L
chr1	187974508	187974722	49.0885	4.72834	45.0281	3.69142	30.9957	0	187974631	0	L
chr1	187990231	187990448	47.1653	4.53478	46.2207	3.49787	25.0548	0	187990347	0	L
chr1	188598151	188598373	27.7093	2.26739	23.1189	1.74893	12.5277	0	188598259	0	L
chr1	188947782	188948138	112.71	11.6549	71.3613	8.48197	33.9032	0	188947968	0	L
chr1	188980158	188980449	77.0459	11.1365	64.2021	6.21458	22.9664	0	188980266	0	L
chr1	189001925	189002128	52.7344	4.20988	48.5415	2.97941	21.3457	0	189002021	0	L
chr1	189057481	189057683	42.3268	7.38284	38.8135	5.63391	29.2357	0	189057582	0	L
chr1	189080855	189081141	158.451	7.96351	131.669	3.88498	65.8584	0	189080978	0	L
chr1	189227465	189227788	49.1871	3.88498	32.2998	1.94249	12.5064	0	189227653	0	L
chr1	189253272	189253546	54.4401	5.44036	47.8279	3.49787	19.4656	0	189253410	0	L
chr1	189550898	189551352	83.111	10.5558	44.0665	5.11545	21.3457	0	189551003	0	L
chr1	189628450	189628695	51.0932	4.53478	42.7244	3.49787	21.3783	0	189628585	0	L
chr1	189701100	189701288	46.9173	8.09486	44.216	8.09486	33.7695	0	189701201	0	L
chr1	189882937	189883321	208.151	8.41976	131.503	5.76526	49.1289	0	189883108	0	L
chr1	189887551	189887904	237.998	9.45668	180.823	5.44036	83.9557	0	189887710	0	L
chr1	189927769	189927970	93.6341	8.28842	86.6074	6.53948	42.4472	0	189927859	0	L
chr1	189973057	189973342	167.68	7.5764	141.612	5.82747	55.4579	0	189973228	0	L
chr1	190045872	190046095	58.103	6.02102	48.5075	4.07853	23.1541	0	190045996	0	L
chr1	190116116	190116382	39.476	4.40344	30.8252	3.17296	16.0867	0	190116202	0	L
chr1	190168758	190169642	221.76	9.84379	43.951	3.36652	12.7588	0	190169172	0	L
chr1	190170138	190170868	167.167	9.00043	45.6737	3.17296	12.7915	0	190170441	0	L
chr1	190749033	190749344	69.0746	7.2515	46.7678	3.88498	21.3457	0	190749148	0	L
chr1	190944461	190944688	46.1052	7.05794	31.1072	4.59699	21.1385	0	190944552	0	L
chr1	191002287	191002711	53.7775	10.0373	29.5815	5.11545	11.7642	0	191002398	0	L
chr1	191008828	191009019	40.1386	2.97941	37.5699	2.46095	13.5897	0	191008929	0	L
chr1	191054779	191055134	53.2814	10.1687	35.6976	5.63391	13.4307	0	191055048	0	L
chr1	191126069	191126282	92.9376	0.712015	79.4312	0.712015	27.2114	0	191126182	0	L
chr1	191172589	191172763	43.934	6.99573	41.2327	5.95881	16.3285	0	191172681	0	L
chr1	191275431	191275791	130.691	9.84379	92.1595	3.17296	27.9528	0	191275692	0	L
chr1	191288790	191289241	367.629	14.3094	222.867	6.92659	82.5073	0	191288972	0	L
chr1	191299662	191299919	77.6099	7.70775	60.5732	4.20988	26.2504	0	191299774	0	L
chr1	191312397	191312923	145.804	15.4777	61.3343	5.82747	17.5064	0	191312619	0	L
chr1	191364586	191364787	52.1534	3.11076	42.5579	2.5923	12.5095	0	191364662	0	L
chr1	191575839	191576232	110.324	3.88498	50.1486	2.6545	10.1543	0	191576155	0	L
chr1	191817895	191818355	189.524	11.7863	139.376	6.34593	75.8467	0	191818019	0	L
chr1	191834794	191835229	179.018	7.70775	101.806	3.49787	35.7838	0	191835015	0	L
chr1	191907539	191907798	95.8393	4.72834	68.9421	4.20988	25.0505	0	191907662	0	L
chr1	191925604	191925842	47.7294	7.2515	34.8856	5.11545	21.8951	0	191925726	0	L
chr1	191964291	191964695	302.084	15.9962	242.058	8.41976	83.7108	0	191964404	0	L
chr1	191965177	191965410	75.2892	12.8232	59.0646	7.18929	17.2023	0	191965270	0	L
chr1	191995521	191996032	111.649	19.4871	77.1784	9.19399	32.5846	0	191995682	0	L
chr1	192092945	192093204	67.6985	11.9798	52.1703	10.2309	20.3212	0	192093090	0	L
chr1	192189096	192189386	40.3867	7.70775	29.3165	3.49787	13.4846	0	192189287	0	L
chr1	192190439	192190818	373.595	5.11545	286.821	3.17296	142.161	0	192190677	0	L
chr1	192443938	192444567	209.51	14.3094	134.619	6.21458	56.1967	0	192444173	0	L
chr1	192598388	192598696	150.347	10.9429	116.688	5.11545	73.3235	0	192598564	0	L
chr1	192722232	192722518	54.4571	6.86439	39.194	5.11545	13.5734	0	192722324	0	L
chr1	192727053	192727381	209.079	14.2472	166.637	9.32533	55.8071	0	192727176	0	L
chr1	192745238	192745449	31.2227	6.80218	28.5214	5.76526	12.4447	0	192745337	0	L
chr1	192765598	192765831	66.6213	6.73304	52.3029	3.88498	16.202	0	192765721	0	L
chr1	193208258	193208473	81.2558	6.73304	70.0362	4.79055	49.4438	0	193208361	0	L
chr1	193273307	193273537	111.649	6.21458	89.8897	5.50256	36.9478	0	193273432	0	L
chr1	193324326	193324568	95.0272	6.15237	89.7572	4.59699	54.4964	0	193324424	0	L
chr1	193363806	193364106	70.6987	5.63391	59.6116	3.88498	26.8843	0	193363981	0	L
chr1	193376811	193377088	92.01	8.61332	67.6985	5.76526	26.6771	0	193376967	0	L
chr1	193382877	193383285	160.007	10.3623	95.9718	6.15237	33.9575	0	193383031	0	L
chr1	193440405	193440822	108.384	9.13178	79.4652	5.63391	47.0288	0	193440710	0	L
chr1	193576041	193576293	117.467	8.41976	93.0055	5.44036	34.3604	0	193576159	0	L
chr1	193589013	193589364	214.199	15.8648	168.94	10.4245	64.1933	0	193589235	0	L
chr1	193703075	193703392	95.1258	17.4202	54.5726	11.0743	26.2869	0	193703262	0	L
chr1	194222978	194223330	149.138	5.95881	118.992	3.69142	80.9334	0	194223193	0	L
chr1	194722442	194722615	37.8349	3.69142	37.0228	2.97941	18.0431	0	194722539	0	L
chr1	194816961	194817175	46.8833	7.76996	43.2374	5.30901	25.0802	0	194817077	0	L
chr1	194879415	194879883	422.351	10.2309	321.241	4.40344	121.244	0	194879732	0	L
chr1	194962228	194962499	47.1653	7.76996	38.7965	3.17296	18.1156	0	194962409	0	L
chr1	195130931	195131167	108.021	2.46095	80.5762	1.94249	40.2041	0	195131052	0	L
chr10	3332987	3333208	39.4591	7.9013	38.5145	5.63391	15.9536	0	3333090	0	L
chr10	3531465	3531733	65.0311	4.20988	51.9223	2.26739	36.0721	0	3531598	0	L
chr10	3567865	3568106	65.6767	5.95881	51.9053	4.01633	18.6516	0	3568021	0	L
chr10	3572878	3573267	65.1297	12.1734	32.2998	5.82747	10.5239	0	3573161	0	L
chr10	3941044	3941726	212.956	15.3464	56.8933	6.53948	13.1779	0	3941428	0	L
chr10	3972995	3973218	99.5022	5.2468	75.4387	4.20988	23.2374	0	3973100	0	L
chr10	3996534	3996860	67.0529	8.41976	46.5028	4.9219	22.4486	0	3996633	0	L
chr10	4041696	4041995	59.0476	16.4455	35.5312	9.00043	16.6654	0	4041856	0	L
chr10	4242432	4242614	30.2781	4.79055	24.0635	3.36652	10.1521	0	4242506	0	L
chr10	4333304	4333751	112.825	13.0168	64.4501	5.44036	27.835	0	4333549	0	L
chr10	4341532	4341746	49.3196	3.49787	44.9941	2.97941	12.8328	0	4341638	0	L
chr10	4346898	4347098	140.949	5.44036	132.033	4.40344	43.5403	0	4346997	0	L
chr10	4391846	4392072	47.1653	9.84379	33.3769	5.82747	11.693	0	4391973	0	L
chr10	4626527	4626732	55.0041	5.76526	50.4137	4.72834	21.3457	0	4626630	0	L
chr10	5170573	5170851	38.1169	5.44036	29.466	3.69142	15.0437	0	5170645	0	L
chr10	5317709	5317909	69.8527	7.18929	68.096	5.63391	38.159	0	5317814	0	L
chr10	5480170	5480349	26.2177	7.05794	26.2177	5.82747	11.4038	0	5480260	0	L
chr10	5490145	5490348	49.3196	5.95881	46.4858	4.9219	20.9038	0	5490233	0	L
chr10	5555033	5555223	25.6876	3.49787	22.1743	1.74893	13.9122	0	5555129	0	L
chr10	5573415	5573718	40.6517	6.67083	31.6033	5.11545	12.8072	0	5573528	0	L
chr10	5786989	5787238	58.2695	12.1112	47.1823	9.32533	36.2026	0	5787135	0	L
chr10	6035866	6036320	280.807	11.4614	222.273	5.11545	122.488	0	6036006	0	L
chr10	6728583	6728765	41.7628	0.712015	38.2494	0.712015	18.8893	0	6728685	0	L
chr10	7076235	7076492	81.8029	7.18929	68.2795	5.2468	43.4435	0	7076349	0	L
chr10	7333443	7333756	45.9387	5.95881	36.7408	4.72834	14.0652	0	7333535	0	L
chr10	7600766	7600989	158.699	7.51419	148.839	5.2468	75.2905	0	7600880	0	L
chr10	7870966	7871356	143.535	11.0121	98.2416	5.82747	48.7487	0	7871100	0	L
chr10	7883458	7883836	117.185	11.9798	100.712	7.05794	71.9885	0	7883724	0	L
chr10	8196375	8196598	53.2305	11.5927	44.3146	7.76996	23.6347	0	8196482	0	L
chr10	8240293	8240568	44.9771	9.13178	33.907	4.40344	20.089	0	8240428	0	L
chr10	8323290	8323502	60.2742	8.03265	55.1367	7.51419	18.3157	0	8323382	0	L
chr10	8518756	8519266	115.411	10.8116	47.8279	4.27209	12.6747	0	8518911	0	L
chr10	8529286	8529602	74.3106	6.53948	56.4788	3.56007	20.2538	0	8529370	0	L
chr10	8686255	8686475	32.9794	5.63391	27.7093	3.88498	13.6933	0	8686372	0	L
chr10	8715729	8716012	231.121	7.76996	197.064	4.79055	92.6469	0	8715868	0	L
chr10	8742972	8743135	31.0732	3.88498	28.2394	3.17296	11.104	0	8743051	0	L
chr10	8913004	8913226	40.1386	7.12708	34.189	4.85969	10.7394	0	8913104	0	L
chr10	9012875	9013202	129.498	16.5146	100.297	11.3992	51.5348	0	9012980	0	L
chr10	9175068	9175302	134.371	8.22621	123.549	6.99573	62.7294	0	9175200	0	L
chr10	9575673	9575878	46.6353	8.09486	39.7411	4.9219	12.0834	0	9575776	0	L
chr10	9676937	9677279	141	9.19399	98.8226	6.53948	34.3604	0	9677125	0	L
chr10	10321144	10321453	121.792	8.41976	82.0509	5.44036	40.2039	0	10321308	0	L
chr10	10557776	10558394	210.523	6.67083	139.641	1.94249	54.6146	0	10558290	0	L
chr10	11449885	11450205	69.1901	11.9798	36.8903	5.63391	13.5124	0	11450075	0	L
chr10	11457530	11457720	37.4543	4.59699	32.3168	3.88498	18.8361	0	11457610	0	L
chr10	11517221	11517440	30.9407	5.2468	26.7478	3.49787	12.2942	0	11517323	0	L
chr10	12690656	12690931	140.32	6.34593	117.749	5.11545	92.269	0	12690822	0	L
chr10	12964372	12964852	140.021	8.09486	48.922	5.30901	11.0201	0	12964488	0	L
chr10	12997127	12997376	46.0543	4.40344	39.5746	3.17296	23.815	0	12997267	0	L
chr10	13018402	13018870	215.012	5.11545	162.991	3.36652	57.9665	0	13018659	0	L
chr10	13087312	13087492	30.5431	8.15707	26.2177	5.50256	10.971	0	13087395	0	L
chr10	13127257	13127816	189.772	7.76996	98.9212	5.11545	31.6296	0	13127521	0	L
chr10	13429750	13430098	62.9245	9.13178	48.7555	6.86439	33.7201	0	13429980	0	L
chr10	13552889	13553370	167.782	4.59699	90.7018	2.13604	20.9937	0	13553173	0	L
chr10	13564703	13565021	101.442	1.94249	77.0968	1.23047	45.7715	0	13564838	0	L
chr10	13964830	13966248	540.116	18.5885	142.573	5.44036	54.8696	0	13965704	0	L
chr10	14391057	14391387	42.1603	8.80687	26.0852	4.9841	11.4038	0	14391194	0	L
chr10	14450097	14450390	66.8864	7.76996	56.2138	3.88498	29.3861	0	14450300	0	L
chr10	14685708	14685934	31.2227	7.5764	27.4443	4.9219	16.3065	0	14685866	0	L
chr10	14705280	14705755	96.5359	7.5764	50.0161	4.59699	15.7614	0	14705589	0	L
chr10	15300166	15300346	27.6924	7.18929	23.3669	6.15237	14.0652	0	15300254	0	L
chr10	17277987	17278221	42.2928	8.09486	38.7795	6.34593	18.4979	0	17278101	0	L
chr10	17579505	17579741	36.7578	6.15237	25.6876	3.69142	10.7069	0	17579671	0	L
chr10	17722258	17722675	123.698	10.0373	60.0431	4.07853	30.9295	0	17722418	0	L
chr10	17723100	17723371	100.729	5.11545	51.6403	2.6545	10.7768	0	17723192	0	L
chr10	17733140	17733422	43.618	10.6249	34.8346	7.32064	25.1841	0	17733245	0	L
chr10	17869976	17870264	153.694	11.0743	114.616	5.44036	67.0287	0	17870141	0	L
chr10	18210697	18211124	178.719	8.67553	114.483	4.07853	41.5505	0	18210968	0	L
chr10	18388670	18389088	74.0456	7.05794	37.5529	3.69142	14.2996	0	18388882	0	L
chr10	18429562	18429812	67.4334	6.86439	51.7558	5.11545	14.9065	0	18429699	0	L
chr10	18453435	18453704	132.465	8.80687	111.517	4.59699	56.6004	0	18453589	0	L
chr10	18545728	18546054	183.062	4.79055	130.742	2.84806	51.6169	0	18545939	0	L
chr10	18760343	18760566	36.3432	6.02102	31.7528	5.30901	16.6943	0	18760449	0	L
chr10	18904181	18904606	135.696	13.5352	112.047	6.47727	81.4483	0	18904296	0	L
chr10	18910971	18911222	57.4234	9.19399	41.3482	7.05794	21.0507	0	18911109	0	L
chr10	19015341	19015593	110.739	2.26739	81.4053	1.23047	24.7673	0	19015444	0	L
chr10	19491578	19491870	74.7082	5.2468	52.5339	2.46095	38.9231	0	19491696	0	L
chr10	19693189	19693408	54.209	4.40344	45.6907	2.6545	20.2538	0	19693295	0	L
chr10	19708386	19708604	115.975	6.15237	109.76	5.11545	60.7246	0	19708492	0	L
chr10	19712419	19712603	83.6581	3.88498	80.2772	3.36652	28.131	0	19712524	0	L
chr10	19907249	19907435	50.9607	3.17296	44.481	3.17296	26.3603	0	19907346	0	L
chr10	20073311	20073764	134.238	7.96351	100.712	3.88498	43.7968	0	20073425	0	L
chr10	20170427	20170824	166.521	4.79055	106.362	2.6545	32.4603	0	20170631	0	L
chr10	20296083	20296275	59.1971	5.44036	53.1149	4.20988	16.7054	0	20296191	0	L
chr10	20372138	20372337	63.39	6.28372	58.932	5.2468	34.7667	0	20372242	0	L
chr10	20915621	20915812	39.5916	5.95881	33.3769	4.40344	11.3569	0	20915719	0	L
chr10	20966157	20966416	77.0629	9.45668	62.7274	5.2468	39.9808	0	20966298	0	L
chr10	20992772	20992983	43.8185	6.67083	38.5484	5.44036	21.4498	0	20992866	0	L
chr10	21102158	21102481	62.3129	11.5927	32.0348	5.11545	11.1122	0	21102318	0	L
chr10	21189056	21189302	43.7845	7.05794	35.2661	4.59699	13.8725	0	21189171	0	L
chr10	21252888	21253101	38.1169	4.9841	32.7143	3.56007	13.5897	0	21252983	0	L
chr10	21421141	21421321	30.2611	5.44036	27.6924	4.9219	11.9098	0	21421239	0	L
chr10	21465176	21465763	210.703	20.3305	118.014	9.19399	53.8367	0	21465575	0	L
chr10	21601015	21601267	63.655	8.93822	52.1703	5.95881	32.4469	0	21601146	0	L
chr10	21991257	21991729	84.4871	11.7863	37.8519	4.59699	17.6723	0	21991444	0	L
chr10	21995969	21996344	84.0386	11.9798	58.7656	7.5764	23.9656	0	21996141	0	L
chr10	22010148	22010506	148.01	10.4245	123.416	7.2515	59.6388	0	22010335	0	L
chr10	22714630	22714842	49.7341	5.44036	41.7628	4.9219	16.0296	0	22714727	0	L
chr10	22776088	22776349	47.4134	9.13178	35.9287	6.67083	13.8155	0	22776234	0	L
chr10	22778003	22778316	46.5028	11.4614	28.5214	5.63391	12.7012	0	22778089	0	L
chr10	22781551	22781765	60.2742	8.09486	51.6233	5.63391	22.3485	0	22781647	0	L
chr10	22858197	22858425	65.0957	6.09016	56.0473	4.53478	21.4665	0	22858313	0	L
chr10	23081355	23081615	71.0793	8.41976	63.108	5.63391	26.985	0	23081468	0	L
chr10	23116862	23117234	83.2605	12.1112	59.4791	9.13178	38.9446	0	23116972	0	L
chr10	23150492	23150702	50.5632	7.9013	45.4256	6.67083	22.4486	0	23150602	0	L
chr10	23349487	23349847	88.6631	10.9429	41.2157	5.82747	10.7069	0	23349580	0	L
chr10	23451106	23451316	45.6907	5.63391	40.2881	4.59699	24.3612	0	23451211	0	L
chr10	23611258	23611484	76.0673	11.2678	64.7152	6.53948	33.259	0	23611373	0	L
chr10	23671542	23671797	58.7995	4.9219	51.0932	3.17296	21.3956	0	23671700	0	L
chr10	23942542	23942811	53.38	5.30901	44.4641	3.88498	18.0169	0	23942676	0	L
chr10	23979344	23979704	149.848	13.791	107.97	8.67553	48.3536	0	23979551	0	L
chr10	24297864	24298080	73.6311	8.09486	70.9298	7.05794	45.1712	0	24297983	0	L
chr10	24298617	24298817	43.1049	5.11545	37.8349	3.69142	16.0867	0	24298723	0	L
chr10	24312173	24312594	72.836	7.51419	53.2644	2.78585	28.5212	0	24312263	0	L
chr10	24591233	24591431	56.4788	8.80687	52.7004	7.76996	26.9545	0	24591338	0	L
chr10	24621693	24621880	69.0576	7.5764	60.4067	4.07853	16.8392	0	24621792	0	L
chr10	24622593	24622877	118.51	17.2266	103.644	12.3047	63.3673	0	24622760	0	L
chr10	24625175	24625360	35.5481	6.15237	32.9794	4.20988	16.6185	0	24625246	0	L
chr10	24789760	24790091	187.088	2.97941	131.537	2.26739	54.0153	0	24789893	0	L
chr10	24869726	24870037	254.654	5.50256	162.444	3.36652	68.3083	0	24869873	0	L
chr10	24886058	24886310	66.9034	5.44036	57.9874	2.97941	25.7745	0	24886202	0	L
chr10	25219252	25219592	75.2722	10.9429	48.2425	7.2515	16.3988	0	25219360	0	L
chr10	25239206	25239451	111.666	11.9798	84.2221	7.38284	39.3937	0	25239357	0	L
chr10	25246265	25246493	50.5462	7.2515	45.4087	3.88498	25.6647	0	25246383	0	L
chr10	25415282	25415483	44.8956	3.88498	41.5147	3.17296	24.9012	0	25415391	0	L
chr10	25647784	25648231	65.4457	11.9176	50.8452	5.95881	44.9582	0	25647897	0	L
chr10	25681322	25681574	35.6467	3.30431	31.0562	2.26739	25.0802	0	25681409	0	L
chr10	26078793	26079213	356.062	10.2309	273.033	6.34593	159.638	0	26079061	0	L
chr10	26139543	26139716	34.0395	4.01633	31.3382	3.49787	19.4142	0	26139620	0	L
chr10	26280055	26280434	83.0295	4.01633	39.211	2.46095	25.8833	0	26280153	0	L
chr10	26373018	26373238	41.1987	4.9219	29.8466	4.40344	11.8762	0	26373121	0	L
chr10	26494369	26494569	32.6974	6.60862	29.184	5.5717	11.121	0	26494491	0	L
chr10	26890661	26890890	39.0445	10.9429	32.8299	10.2309	15.9536	0	26890772	0	L
chr10	28485670	28485912	69.7372	11.2678	63.5225	6.34593	26.8843	0	28485766	0	L
chr10	29143536	29143836	76.6483	3.88498	50.6957	2.6545	14.3419	0	29143668	0	L
chr10	29532867	29533170	128.156	6.86439	102.203	3.36652	56.6004	0	29532997	0	L
chr10	30729571	30729810	35.2831	3.36652	25.0081	2.6545	10.5239	0	30729647	0	L
chr10	30810892	30811253	79.8797	6.67083	43.37	3.36652	29.9199	0	30811071	0	L
chr10	30842309	30842763	148.988	2.46095	64.2191	1.23047	23.9696	0	30842632	0	L
chr10	31445690	31446103	154.143	1.94249	107.64	0.712015	61.8062	0	31445984	0	L
chr10	31742513	31742765	56.6283	8.55111	49.4691	5.44036	16.7054	0	31742617	0	L
chr10	32890885	32891104	54.1921	4.40344	44.3315	2.6545	20.484	0	32890989	0	L
chr10	33986882	33987091	33.7745	5.2468	31.3382	4.20988	15.9536	0	33986991	0	L
chr10	34033911	34034265	186.46	5.95881	146.453	3.49787	74.6827	0	34034109	0	L
chr10	34234024	34234544	120.681	13.2103	82.4484	6.34593	45.4699	0	34234137	0	L
chr10	34328360	34328660	62.1634	9.38754	47.5629	5.50256	18.251	0	34328463	0	L
chr10	36834155	36834552	69.3056	4.53478	53.363	1.74893	32.2623	0	36834434	0	L
chr10	37232033	37232232	36.7408	6.02102	28.902	3.36652	10.0183	0	37232156	0	L
chr10	38875879	38876159	29.9791	11.2678	26.2007	9.32533	15.3672	0	38876063	0	L
chr10	39064819	39065149	195.722	9.65024	174.774	6.15237	72.5102	0	39064938	0	L
chr10	39066969	39067263	54.6066	8.93822	42.3098	6.15237	28.4855	0	39067160	0	L
chr10	39170246	39170474	78.7856	10.2931	61.0863	8.35062	23.5665	0	39170379	0	L
chr10	39171174	39171468	246.085	8.28842	194.047	6.15237	74.2113	0	39171299	0	L
chr10	39171837	39172050	70.8143	9.51889	61.0863	7.05794	28.8509	0	39171939	0	L
chr10	39239934	39240189	84.3376	8.93822	71.0963	5.63391	25.0505	0	39240087	0	L
chr10	39811599	39811792	38.2664	6.28372	35.5651	4.53478	27.554	0	39811701	0	L
chr10	39960204	39960600	139.175	14.3094	95.7884	6.15237	33.6266	0	39960375	0	L
chr10	40041448	40041621	39.476	0.712015	36.0952	0.712015	10.3451	0	40041532	0	L
chr10	40212500	40212994	227.971	17.7451	151.058	8.09486	54.0591	0	40212628	0	L
chr10	40258397	40258737	58.103	5.2468	33.2444	3.49787	11.9371	0	40258537	0	L
chr10	40265019	40265238	53.2644	5.63391	47.3148	4.40344	20.2538	0	40265137	0	L
chr10	40306092	40306358	46.6353	11.5927	34.3385	7.05794	16.0296	0	40306223	0	L
chr10	40529691	40529961	49.204	7.9013	38.7965	4.9219	21.3783	0	40529845	0	L
chr10	40629236	40629464	30.5601	1.94249	26.3672	1.42403	18.8893	0	40629346	0	L
chr10	40683628	40683790	54.4741	4.40344	49.4691	3.17296	13.0551	0	40683699	0	L
chr10	41004222	41004658	60.4237	12.042	35.2831	5.30901	15.8378	0	41004540	0	L
chr10	41015605	41015985	94.8947	7.38284	63.5395	4.59699	42.2682	0	41015862	0	L
chr10	41288775	41289245	166.538	15.8648	106.379	6.02102	49.7586	0	41288986	0	L
chr10	41401180	41401350	27.6924	1.74893	25.8032	1.74893	14.0652	0	41401290	0	L
chr10	41435244	41435426	47.5799	9.65024	42.3098	7.18929	22.9151	0	41435340	0	L
chr10	41505553	41505787	80.0122	7.05794	73.9301	6.34593	39.9884	0	41505678	0	L
chr10	41509261	41509460	39.7241	10.8116	32.5648	7.83216	10.5144	0	41509352	0	L
chr10	41518533	41519072	128.669	14.1159	48.375	5.30901	13.8531	0	41518638	0	L
chr10	41632097	41632367	87.4704	9.13178	78.2895	6.53948	61.7732	0	41632258	0	L
chr10	41678734	41679196	219.769	13.9223	156.644	7.05794	51.7163	0	41678991	0	L
chr10	41682831	41683218	64.4841	7.8391	35.0181	4.20988	14.8413	0	41682921	0	L
chr10	41980836	41981068	41.8953	4.9219	33.924	2.97941	12.2302	0	41980951	0	L
chr10	41986259	41986501	47.5629	6.47727	35.5312	4.53478	12.8072	0	41986383	0	L
chr10	41997897	41998179	60.6717	7.51419	36.3602	4.20988	10.2453	0	41998079	0	L
chr10	42029503	42029800	50.6617	3.49787	39.5916	2.46095	13.8745	0	42029634	0	L
chr10	42031029	42031466	377.472	6.15237	262.309	3.88498	87.8632	0	42031220	0	L
chr10	42291293	42291754	146.651	12.6919	105.153	7.5764	40.5463	0	42291555	0	L
chr10	42308213	42308515	214.546	8.80687	146.45	6.34593	63.7399	0	42308332	0	L
chr10	42579505	42580628	299.801	16.2519	46.6353	5.30901	19.342	0	42580460	0	L
chr10	42604979	42605148	53.2305	4.72834	50.5292	4.20988	18.3157	0	42605073	0	L
chr10	42841658	42842080	116.62	9.45668	59.8427	4.20988	23.6047	0	42841984	0	L
chr10	42842317	42842843	354.503	11.6549	261.232	3.36652	97.5508	0	42842546	0	L
chr10	42957972	42958462	123.912	13.2725	48.7725	4.07853	13.8415	0	42958365	0	L
chr10	42972874	42973141	82.0509	6.67083	55.4187	3.88498	16.3538	0	42972960	0	L
chr10	42987476	42987975	140.915	13.473	64.4501	6.47727	33.3728	0	42987666	0	L
chr10	43166932	43167122	27.4273	3.17296	24.5935	3.17296	10.3044	0	43167032	0	L
chr10	43211894	43212254	103.495	12.4983	89.9882	7.70775	33.7724	0	43212067	0	L
chr10	43378314	43378594	33.2444	7.70775	25.5381	4.20988	11.121	0	43378478	0	L
chr10	43549513	43549716	40.4036	4.9219	36.2107	4.20988	12.8072	0	43549611	0	L
chr10	43575039	43575239	48.5075	4.53478	41.4808	2.97941	13.6144	0	43575127	0	L
chr10	43827372	43827628	97.844	6.53948	78.7856	4.59699	24.6512	0	43827494	0	L
chr10	43845572	43845751	34.189	8.09486	31.6202	6.15237	11.442	0	43845676	0	L
chr10	43919028	43919432	200.727	13.6666	159.362	5.11545	83.1885	0	43919148	0	L
chr10	43953869	43954303	167.615	19.0378	135.183	10.5558	91.0586	0	43954113	0	L
chr10	44002617	44002827	58.7995	8.28842	51.0932	6.53948	23.8863	0	44002730	0	L
chr10	44071144	44071664	68.2115	12.4361	34.5866	5.2468	18.0431	0	44071282	0	L
chr10	44107748	44107938	36.7408	6.86439	34.172	5.11545	25.0802	0	44107853	0	L
chr10	44148844	44149251	152.865	1.74893	92.839	1.03692	31.2627	0	44148966	0	L
chr10	44391881	44392216	83.111	8.41976	40.2711	4.72834	16.2984	0	44392019	0	L
chr10	45045364	45045582	43.7845	2.97941	39.3265	2.46095	19.4142	0	45045462	0	L
chr10	45051155	45051572	89.1932	11.3992	45.3917	4.20988	19.6676	0	45051286	0	L
chr10	45086722	45087076	136.79	6.86439	107.191	3.88498	36.2848	0	45086859	0	L
chr10	45114533	45114738	52.1873	3.88498	41.7798	3.36652	15.4528	0	45114641	0	L
chr10	45373320	45373593	36.6083	7.12708	30.2611	3.82277	15.1677	0	45373509	0	L
chr10	46011952	46012225	43.934	11.9176	34.6035	7.70775	16.9591	0	46012149	0	L
chr10	50915700	50915900	29.184	5.5717	25.5381	3.82277	11.5324	0	50915796	0	L
chr10	51553438	51553830	124.476	10.6872	87.586	4.20988	48.1225	0	51553547	0	L
chr10	52216870	52217112	124.079	5.95881	111.384	4.20988	75.3001	0	52216995	0	L
chr10	52232557	52232973	94.3137	18.8442	61.9969	7.70775	31.4482	0	52232671	0	L
chr10	52353251	52353514	97.1815	5.63391	88.133	5.11545	54.8058	0	52353367	0	L
chr10	52417315	52417491	70.1517	4.20988	58.932	4.20988	10.7506	0	52417395	0	L
chr10	52690295	52690740	192.392	2.97941	127.344	1.74893	59.0275	0	52690433	0	L
chr10	52742733	52742963	38.946	1.03692	26.9142	1.03692	18.0169	0	52742852	0	L
chr10	53348368	53348654	37.0228	6.28372	24.5935	4.01633	11.5324	0	53348536	0	L
chr10	53509173	53509460	50.9267	7.9013	34.3045	4.40344	15.8751	0	53509393	0	L
chr10	53528430	53528665	49.7171	7.2515	39.0445	5.11545	18.251	0	53528552	0	L
chr10	56339187	56339477	63.655	7.38284	55.6837	5.11545	26.5438	0	56339289	0	L
chr10	56369095	56369452	93.2366	11.3992	59.7271	6.34593	22.4486	0	56369337	0	L
chr10	56538312	56538524	50.5462	4.9841	48.7895	4.27209	21.3956	0	56538410	0	L
chr10	57743575	57743997	45.6397	8.67553	25.2561	5.30901	12.4353	0	57743712	0	L
chr10	57841705	57842233	75.1227	12.1112	42.8399	4.72834	12.2719	0	57842047	0	L
chr10	58675627	58675862	99.3697	5.63391	84.2221	3.17296	21.8375	0	58675745	0	L
chr10	58812137	58812533	287.633	10.4245	193.799	5.69612	77.4398	0	58812303	0	L
chr10	59048433	59048662	36.9073	4.01633	29.0685	2.46095	18.5628	0	59048521	0	L
chr10	59121305	59121482	32.3168	7.96351	29.6155	6.02102	14.7757	0	59121403	0	L
chr10	59288965	59289530	139.79	9.84379	72.1734	4.9219	23.221	0	59289272	0	L
chr10	59292543	59292932	176.548	11.6549	102.866	7.05794	40.443	0	59292800	0	L
chr10	59295200	59295981	280.508	25.2524	100.562	6.92659	49.2587	0	59295716	0	L
chr10	59296087	59296823	283.209	15.0906	168.312	4.72834	103.236	0	59296506	0	L
chr10	59378685	59379041	54.5896	8.80687	34.0565	4.59699	18.8893	0	59378940	0	L
chr10	59413749	59413997	49.1701	1.94249	32.8299	1.23047	12.4572	0	59413873	0	L
chr10	59710321	59710702	62.2959	13.5352	48.7895	8.80687	21.1183	0	59710441	0	L
chr10	59814893	59815250	138.231	6.99573	109.594	3.69142	41.4622	0	59815029	0	L
chr10	59865095	59865486	203.744	6.86439	161.02	3.69142	107.823	0	59865255	0	L
chr10	59893002	59893302	103.131	8.41976	75.7037	6.47727	36.8711	0	59893187	0	L
chr10	59894864	59895170	190.088	8.74467	144.778	4.20988	72.2054	0	59894982	0	L
chr10	59974121	59974683	145.539	13.7288	43.7675	5.30901	14.7428	0	59974454	0	L
chr10	60066657	60066837	32.2998	6.53948	27.8419	6.02102	11.442	0	60066736	0	L
chr10	60124182	60124386	86.2438	7.05794	77.5929	5.11545	29.6234	0	60124270	0	L
chr10	60148178	60148445	92.309	8.09486	81.5039	6.86439	46.6998	0	60148284	0	L
chr10	60191746	60192162	272.751	8.80687	158.815	4.07853	52.2049	0	60191885	0	L
chr10	60237868	60238108	77.9735	9.65024	63.7875	5.63391	23.4215	0	60237964	0	L
chr10	60245029	60245415	193.483	22.2107	143.501	11.8485	59.2256	0	60245250	0	L
chr10	60407923	60408294	115.693	13.9223	80.8413	6.86439	38.0184	0	60408060	0	L
chr10	60411902	60412211	130.558	9.13178	102.982	4.40344	40.3064	0	60411995	0	L
chr10	60418077	60418515	187.452	16.7704	140.701	5.11545	73.8899	0	60418295	0	L
chr10	60443181	60443443	61.6333	4.72834	42.8399	2.46095	15.8378	0	60443255	0	L
chr10	60481491	60481716	40.1386	2.46095	29.5985	2.46095	11.7462	0	60481603	0	L
chr10	60531418	60531662	83.3761	9.13178	69.8697	4.9219	21.4665	0	60531539	0	L
chr10	60612955	60613243	71.0963	4.9219	48.392	2.46095	27.3029	0	60613103	0	L
chr10	60615901	60616304	127.708	3.69142	78.106	3.17296	28.3367	0	60616112	0	L
chr10	60621546	60621881	166.09	10.3623	136.226	6.86439	83.0412	0	60621686	0	L
chr10	60632255	60632651	75.9518	8.09486	40.5362	5.44036	14.9629	0	60632390	0	L
chr10	60696975	60697340	187.832	10.2309	140.269	4.40344	55.7903	0	60697178	0	L
chr10	60723364	60723659	110.671	5.69612	84.9832	3.56007	27.515	0	60723556	0	L
chr10	60752818	60753115	105.683	5.11545	70.5492	3.36652	14.4472	0	60752930	0	L
chr10	60757009	60757286	85.6628	6.53948	59.8597	4.07853	21.4665	0	60757171	0	L
chr10	60760429	60760853	252.184	15.9962	149.749	7.2515	59.2718	0	60760570	0	L
chr10	60768465	60768659	48.2255	5.30901	37.5529	4.07853	12.6995	0	60768567	0	L
chr10	60768772	60768983	65.7923	5.63391	50.5122	2.97941	21.8026	0	60768881	0	L
chr10	60778615	60778880	200.343	7.18929	152.366	4.72834	70.6238	0	60778727	0	L
chr10	60779608	60780107	230.492	14.6343	114.616	7.9013	47.1289	0	60779903	0	L
chr10	60826855	60827245	207.737	4.20988	128.652	1.94249	29.321	0	60827130	0	L
chr10	60834752	60835295	268.497	11.2056	188.318	3.49787	132.085	0	60835158	0	L
chr10	60985094	60985618	116.488	10.5558	67.4334	4.59699	33.7848	0	60985411	0	L
chr10	61019694	61019873	50.6957	6.47727	45.4256	5.44036	16.7054	0	61019760	0	L
chr10	61052173	61052565	152.335	13.0168	113.671	6.34593	45.9033	0	61052413	0	L
chr10	61068399	61068715	114.449	8.28842	67.4334	3.69142	21.3175	0	61068599	0	L
chr10	61072368	61072705	211.4	6.34593	162.046	3.88498	60.1695	0	61072560	0	L
chr10	61175869	61176186	148.655	4.53478	97.9766	4.01633	26.8122	0	61176023	0	L
chr10	61199611	61199968	92.873	14.0537	70.5662	6.67083	36.0508	0	61199720	0	L
chr10	61211641	61211999	95.0272	4.40344	64.2021	3.17296	23.9797	0	61211894	0	L
chr10	61275882	61276137	85.2992	6.34593	70.0192	3.88498	21.3175	0	61275983	0	L
chr10	61315329	61315629	77.9735	7.38284	59.8597	5.11545	20.4176	0	61315526	0	L
chr10	61336183	61336483	122.553	10.9429	97.4295	7.76996	30.1419	0	61336296	0	L
chr10	61341589	61341907	132.631	5.11545	98.0275	3.36652	41.2204	0	61341693	0	L
chr10	61344047	61344333	104.093	10.7494	75.8363	7.5764	27.8121	0	61344153	0	L
chr10	61399410	61399705	174.757	16.0584	131.918	7.9013	53.8138	0	61399582	0	L
chr10	61492015	61492383	208.532	11.33	145.424	5.11545	47.3708	0	61492250	0	L
chr10	61602629	61603075	152.947	14.9592	84.1712	5.11545	23.9995	0	61602962	0	L
chr10	61605815	61606122	87.1375	9.00043	60.5222	5.82747	20.0787	0	61606017	0	L
chr10	61745226	61745485	75.0242	6.80218	62.0479	4.20988	27.3379	0	61745326	0	L
chr10	61782699	61783219	289.788	5.50256	158.516	2.84806	50.676	0	61782931	0	L
chr10	61820118	61820465	109.991	5.95881	88.0991	2.97941	27.639	0	61820237	0	L
chr10	61877738	61878206	349.848	9.26313	253.444	4.53478	89.1369	0	61878002	0	L
chr10	61906249	61906513	94.0826	6.02102	44.8786	4.59699	15.4528	0	61906377	0	L
chr10	61929377	61929618	65.2962	7.05794	45.6907	4.07853	10.274	0	61929516	0	L
chr10	61980463	61980741	104.341	10.0373	79.8797	6.34593	29.6234	0	61980627	0	L
chr10	62055514	62055772	70.8143	5.2468	54.6066	2.97941	14.1279	0	62055607	0	L
chr10	62062899	62063147	93.7836	8.28842	75.4047	4.27209	22.9712	0	62063029	0	L
chr10	62102085	62102470	215.742	14.3094	150.993	6.34593	83.5413	0	62102271	0	L
chr10	62105045	62105562	187.999	14.2472	139.491	6.67083	65.6317	0	62105354	0	L
chr10	62110984	62111211	82.4824	2.97941	68.959	2.97941	27.0765	0	62111062	0	L
chr10	62127161	62127481	121.775	5.11545	97.4465	2.46095	46.4488	0	62127283	0	L
chr10	62183072	62183437	414.695	13.7288	303.858	9.00043	137.305	0	62183246	0	L
chr10	62186945	62187286	191.179	10.0373	167.812	6.34593	73.8781	0	62187058	0	L
chr10	62243017	62243455	74.1781	8.80687	31.6033	4.40344	12.9724	0	62243109	0	L
chr10	62261096	62261595	348.186	13.5352	177.622	5.63391	79.7541	0	62261333	0	L
chr10	62275226	62275633	84.0386	14.8279	45.8062	8.48197	16.0296	0	62275405	0	L
chr10	62328993	62329195	63.5395	2.78585	58.402	2.78585	29.1347	0	62329095	0	L
chr10	62410963	62411290	154.34	8.48197	118.941	4.07853	46.9039	0	62411163	0	L
chr10	62500275	62500508	47.0328	6.86439	40.8182	4.9219	15.8378	0	62500396	0	L
chr10	62557820	62558030	89.7232	4.72834	86.8894	3.69142	42.2701	0	62557938	0	L
chr10	62987421	62987637	38.63	7.70775	31.4707	4.01633	14.7439	0	62987511	0	L
chr10	63066058	63066408	108.235	9.13178	76.6144	5.76526	26.5473	0	63066181	0	L
chr10	63117404	63117907	65.2792	7.05794	30.8082	3.17296	11.4476	0	63117799	0	L
chr10	63125398	63125665	102.7	6.15237	72.5709	3.88498	21.7771	0	63125547	0	L
chr10	63130607	63130965	90.1547	9.906	54.7391	4.79055	14.9065	0	63130701	0	L
chr10	63309072	63309250	48.922	6.53948	44.5966	6.53948	19.9105	0	63309165	0	L
chr10	63377594	63377775	38.2494	2.26739	37.3048	2.26739	10.3451	0	63377673	0	L
chr10	63574224	63574622	114.898	5.63391	68.66	3.88498	23.3011	0	63574412	0	L
chr10	63582681	63582937	49.0545	10.618	31.8853	7.63861	13.5734	0	63582793	0	L
chr10	64401618	64401782	23.7814	1.74893	22.9694	1.23047	10.3044	0	64401689	0	L
chr10	66807267	66807892	87.9665	13.1481	43.9	5.95881	27.9712	0	66807783	0	L
chr10	66814378	66814804	96.3694	13.5352	49.204	5.44036	21.4498	0	66814703	0	L
chr10	66853267	66853478	55.4017	9.00043	45.8062	6.53948	10.5068	0	66853377	0	L
chr10	66864128	66864370	46.4858	8.67553	30.9577	5.82747	13.1837	0	66864265	0	L
chr10	66909251	66909472	35.5312	4.72834	32.1503	4.01633	14.718	0	66909362	0	L
chr10	67016904	67017166	39.5746	7.9013	26.0682	4.40344	10.7394	0	67017049	0	L
chr10	67247243	67247436	50.5462	9.00043	43.7845	8.28842	16.9591	0	67247348	0	L
chr10	67311356	67311583	57.1754	6.86439	48.1269	3.88498	19.0306	0	67311485	0	L
chr10	67425501	67425720	89.4582	1.42403	81.4869	0.712015	28.3367	0	67425613	0	L
chr10	67535887	67536411	167.615	6.53948	83.8076	3.17296	31.8219	0	67536180	0	L
chr10	67721922	67722116	40.8012	8.28842	34.7191	5.63391	13.5734	0	67722044	0	L
chr10	67766242	67766456	112.56	8.48197	98.5066	6.02102	25.1239	0	67766339	0	L
chr10	67805174	67805448	56.6113	7.2515	32.9624	4.59699	11.5895	0	67805295	0	L
chr10	67984676	67984877	49.4861	7.9013	47.7294	6.67083	35.4857	0	67984782	0	L
chr10	67998223	67998558	178.169	8.67553	110.073	5.11545	65.6213	0	67998342	0	L
chr10	68013135	68013435	144.612	11.7863	107.042	9.00043	33.4079	0	68013326	0	L
chr10	68050950	68051430	88.9451	5.44036	52.3029	2.97941	21.3956	0	68051101	0	L
chr10	68052397	68052587	36.2277	8.28842	34.471	7.76996	17.2275	0	68052494	0	L
chr10	68172086	68172302	47.6954	11.2678	42.1603	5.95881	11.1122	0	68172187	0	L
chr10	68283095	68283489	140.983	10.4245	75.5373	5.50256	21.1301	0	68283307	0	L
chr10	68320264	68320454	32.5648	5.82747	28.919	3.88498	12.1447	0	68320327	0	L
chr10	68464977	68465217	59.3466	5.63391	52.8669	2.6545	20.9764	0	68465126	0	L
chr10	68506346	68506517	39.4591	5.44036	38.5145	4.72834	11.1122	0	68506450	0	L
chr10	68611748	68612263	69.9852	17.4202	30.9407	8.09486	16.6943	0	68612090	0	L
chr10	68811061	68811261	37.7194	3.69142	34.8856	2.46095	15.3475	0	68811171	0	L
chr10	69306152	69306527	123.25	11.6549	82.1834	6.53948	31.4721	0	69306426	0	L
chr10	69307219	69307417	57.5729	4.01633	52.4354	3.49787	18.0762	0	69307339	0	L
chr10	69321334	69321545	95.4894	6.15237	90.7664	3.88498	67.0133	0	69321444	0	L
chr10	69371367	69371710	66.3563	11.7863	46.7678	4.9219	11.1465	0	69371632	0	L
chr10	69523283	69523590	168.393	10.0373	135.828	6.53948	81.5079	0	69523401	0	L
chr10	69531699	69531871	33.924	2.13604	30.2781	2.13604	13.5897	0	69531788	0	L
chr10	69556321	69556599	122.223	7.5764	103.148	5.11545	50.5874	0	69556491	0	L
chr10	69662427	69662704	69.0406	10.0373	49.9991	6.34593	15.3475	0	69662527	0	L
chr10	69781601	69781772	40.4206	4.40344	40.4206	2.84806	18.7064	0	69781697	0	L
chr10	69845843	69846175	71.3953	15.6713	46.6523	8.09486	24.791	0	69845962	0	L
chr10	69852425	69852662	37.5868	10.0373	32.3168	5.63391	20.484	0	69852573	0	L
chr10	69870416	69870649	80.1447	9.65024	74.8747	5.95881	39.0417	0	69870541	0	L
chr10	70021767	70021965	57.1754	5.95881	46.5028	3.88498	23.7195	0	70021853	0	L
chr10	70156492	70156702	77.7424	4.01633	70.9808	2.97941	21.1301	0	70156602	0	L
chr10	70173291	70173583	79.6316	6.34593	59.8936	3.36652	24.2871	0	70173472	0	L
chr10	70186204	70186503	98.4081	8.61332	72.4554	4.40344	26.9755	0	70186348	0	L
chr10	70195888	70196079	45.6737	8.28842	36.8903	5.11545	11.3569	0	70195971	0	L
chr10	70241719	70241897	41.7628	1.94249	39.8736	1.94249	16.92	0	70241795	0	L
chr10	70268775	70269245	128.52	8.67553	96.6344	4.79055	55.0215	0	70268991	0	L
chr10	70279422	70279645	37.4373	5.30901	34.8686	4.79055	12.7012	0	70279530	0	L
chr10	70296741	70297217	172.488	19.3627	96.3864	10.2309	41.4994	0	70296984	0	L
chr10	70318745	70319005	44.4471	9.19399	33.7745	5.63391	10.6896	0	70318863	0	L
chr10	70363158	70363392	45.3101	6.15237	38.6809	5.44036	31.3491	0	70363239	0	L
chr10	70368745	70369041	70.5662	3.88498	50.0161	2.6545	15.4528	0	70368925	0	L
chr10	70387834	70388035	49.6186	7.9013	41.9123	5.63391	31.926	0	70387928	0	L
chr10	70508029	70508269	61.3683	6.15237	51.2427	4.40344	25.8344	0	70508148	0	L
chr10	70563759	70563936	42.0278	5.44036	38.5145	5.44036	18.5628	0	70563864	0	L
chr10	70594102	70594268	28.6539	6.15237	27.7093	4.40344	13.8063	0	70594194	0	L
chr10	70876137	70876425	85.4148	11.33	64.4671	6.73304	32.9152	0	70876274	0	L
chr10	70916799	70917114	87.1545	5.82747	59.1971	3.17296	24.6764	0	70916911	0	L
chr10	70966959	70967180	53.363	3.88498	44.5796	2.6545	23.4352	0	70967077	0	L
chr10	71071720	71071919	32.4323	4.01633	30.6756	4.01633	12.0858	0	71071807	0	L
chr10	71218316	71218553	47.5799	10.4245	37.9844	5.82747	13.0127	0	71218437	0	L
chr10	71326870	71327056	52.8499	8.09486	44.0665	3.69142	13.1779	0	71326949	0	L
chr10	71428399	71428778	68.5275	8.28842	29.0685	3.36652	10.6784	0	71428655	0	L
chr10	71479980	71480268	96.9164	7.9013	78.8026	7.38284	31.6747	0	71480141	0	L
chr10	73098099	73098349	65.4117	4.59699	50.4137	2.6545	18.7571	0	73098268	0	L
chr10	73105997	73106185	48.5075	8.61332	45.8062	6.34593	20.6972	0	73106078	0	L
chr10	74920862	74921403	145.475	6.73304	71.3613	3.56007	29.5335	0	74921084	0	L
chr10	74925214	74925766	189.358	7.76996	99.6177	2.84806	37.5854	0	74925463	0	L
chr10	74934596	74935410	231.719	7.12015	101.225	3.56007	27.3777	0	74935203	0	L
chr10	74937048	74937365	109.23	5.44036	76.7809	3.17296	29.3012	0	74937192	0	L
chr10	75021157	75021417	138.299	8.48197	101.391	6.73304	48.0468	0	75021314	0	L
chr10	75059426	75059717	121.941	8.09486	90.1887	4.59699	43.7878	0	75059555	0	L
chr10	75151307	75151662	83.4916	9.13178	56.0643	3.69142	23.057	0	75151521	0	L
chr10	75160509	75160763	64.9802	7.05794	38.0829	5.11545	15.8156	0	75160663	0	L
chr10	75182391	75183055	166.487	11.0743	97.4295	3.49787	27.3449	0	75182549	0	L
chr10	75191687	75191960	115.013	6.34593	88.2486	4.07853	31.9378	0	75191811	0	L
chr10	75193018	75193192	22.5718	6.15237	22.5718	4.9219	10.2395	0	75193092	0	L
chr10	75439635	75439978	51.3413	9.71245	27.6924	7.76996	12.4572	0	75439779	0	L
chr10	75586313	75586512	67.0189	10.1687	56.2138	10.1687	15.4735	0	75586406	0	L
chr10	75605241	75605451	71.0963	5.82747	55.4187	4.59699	18.0154	0	75605356	0	L
chr10	75635691	75636279	159.61	14.9592	82.4484	6.86439	18.5215	0	75635838	0	L
chr10	75708672	75708980	78.8196	6.15237	54.6236	3.17296	20.402	0	75708852	0	L
chr10	75744097	75744310	91.2149	9.19399	82.564	7.96351	35.2102	0	75744196	0	L
chr10	75832193	75832577	132.448	12.4983	91.6294	6.67083	32.1073	0	75832435	0	L
chr10	75837206	75837687	196.667	9.51889	63.5395	4.59699	20.4012	0	75837309	0	L
chr10	75853538	75853858	59.9752	8.41976	31.4707	5.11545	13.1058	0	75853681	0	L
chr10	75883214	75883503	152.879	8.28842	124.789	4.27209	53.1227	0	75883386	0	L
chr10	75897410	75897666	73.383	12.3047	58.7995	9.51889	25.467	0	75897505	0	L
chr10	76117920	76118275	160.772	6.53948	127.096	2.46095	56.9986	0	76118164	0	L
chr10	76271316	76271527	66.9203	9.00043	59.2141	5.11545	20.9163	0	76271419	0	L
chr10	76326727	76326912	27.1623	5.11545	24.3285	4.07853	10.2691	0	76326842	0	L
chr10	76455347	76455573	56.1152	8.28842	44.8956	6.02102	21.9661	0	76455457	0	L
chr10	76513264	76513582	129.118	11.8485	98.4251	6.21458	52.6667	0	76513392	0	L
chr10	76550360	76550806	147.993	6.99573	107.572	3.49787	46.1611	0	76550648	0	L
chr10	76623337	76623575	119.189	0.712015	89.7232	0.712015	17.0263	0	76623465	0	L
chr10	76728178	76728657	129.481	10.8116	70.0022	5.50256	16.3538	0	76728540	0	L
chr10	76733335	76733622	82.598	6.34593	52.0378	4.40344	15.2135	0	76733435	0	L
chr10	76735050	76735414	152.617	6.28372	114.65	2.5923	72.3801	0	76735217	0	L
chr10	76835647	76836068	193.221	9.32533	123.865	3.88498	67.4152	0	76835898	0	L
chr10	77021351	77022015	254.372	21.6923	138.397	10.7494	49.072	0	77021576	0	L
chr10	77070133	77070459	119.471	7.70775	64.4501	4.53478	20.4	0	77070350	0	L
chr10	77082436	77082816	133.341	5.5717	102.285	3.30431	33.1321	0	77082712	0	L
chr10	77130552	77130949	327.228	16.1897	235.565	11.0743	139.858	0	77130732	0	L
chr10	77191183	77191554	89.0097	9.00043	44.9602	6.02102	17.8955	0	77191358	0	L
chr10	77252882	77253159	136.542	16.7704	100.447	8.67553	63.0734	0	77252997	0	L
chr10	77282883	77283198	87.1375	14.4408	60.1247	7.9013	25.4068	0	77283002	0	L
chr10	77353457	77353687	85.9788	10.3	72.5879	6.80218	27.3099	0	77353567	0	L
chr10	77509571	77510140	205.036	15.3464	121.792	5.82747	42.5434	0	77509856	0	L
chr10	77517132	77517426	99.7672	5.05324	73.2675	2.26739	20.6114	0	77517237	0	L
chr10	77543256	77543534	69.7202	6.34593	52.7004	4.59699	18.5201	0	77543454	0	L
chr10	77566750	77567007	173.167	6.86439	148.689	4.59699	72.2054	0	77566881	0	L
chr10	77590879	77591233	120.582	8.48197	72.4554	4.59699	21.0157	0	77591073	0	L
chr10	77627627	77627857	69.3396	7.76996	59.1971	4.59699	19.9166	0	77627733	0	L
chr10	77724882	77725183	75.8363	5.11545	58.402	3.17296	22.9664	0	77725046	0	L
chr10	77729336	77729553	73.2505	10.7494	66.3563	6.86439	33.6495	0	77729445	0	L
chr10	77879084	77879315	76.1183	4.79055	61.6503	2.6545	27.0765	0	77879205	0	L
chr10	77882651	77882868	93.9331	9.00043	85.6968	5.82747	31.9378	0	77882769	0	L
chr10	77916551	77916912	66.7539	11.7241	41.6133	5.76526	16.8392	0	77916785	0	L
chr10	78043355	78043664	206.527	2.46095	157.174	2.46095	34.0069	0	78043560	0	L
chr10	78159851	78160361	338.064	10.0373	193.7	3.88498	95.1036	0	78160133	0	L
chr10	78163924	78164227	136.542	9.51889	97.3479	5.11545	54.5102	0	78164111	0	L
chr10	78211365	78211675	92.591	6.15237	69.0746	3.49787	31.3223	0	78211508	0	L
chr10	78277918	78278132	46.1052	3.17296	38.2664	2.46095	14.0338	0	78278021	0	L
chr10	78279185	78279643	193.999	14.6343	129.896	7.76996	65.2262	0	78279381	0	L
chr10	78392108	78392380	136.559	6.67083	104.242	3.69142	35.4151	0	78392269	0	L
chr10	78396275	78396541	106.678	7.5764	75.0412	5.11545	21.4666	0	78396430	0	L
chr10	78412928	78413248	198.474	5.2468	132.896	2.97941	55.2832	0	78413056	0	L
chr10	78438208	78438421	89.2271	6.86439	71.1133	5.63391	19.1607	0	78438312	0	L
chr10	78487726	78488046	79.4991	1.23047	48.392	0.712015	19.0306	0	78487881	0	L
chr10	78520282	78520543	130.939	6.15237	97.1475	3.36652	30.7667	0	78520426	0	L
chr10	78632404	78632620	62.5779	5.82747	59.0646	4.59699	29.7521	0	78632504	0	L
chr10	79580703	79581216	130.477	11.0743	76.1183	4.20988	34.6872	0	79581022	0	L
chr10	79595309	79595534	114.334	9.84379	93.5186	5.82747	37.9775	0	79595427	0	L
chr10	79649406	79649827	244.495	10.5558	205.185	4.59699	109.082	0	79649558	0	L
chr10	79658913	79659141	99.8827	4.40344	85.6798	2.6545	22.2763	0	79659036	0	L
chr10	79664118	79664313	131.088	1.23047	116.09	1.23047	32.2541	0	79664208	0	L
chr10	79695297	79695594	114.069	10.9429	85.8123	5.50256	28.6095	0	79695414	0	L
chr10	79712526	79712729	51.0932	7.05794	44.0665	5.82747	15.0432	0	79712622	0	L
chr10	79726230	79726465	105.469	2.6545	79.9137	1.94249	30.6512	0	79726350	0	L
chr10	79768403	79768763	144.479	14.3164	105.302	8.74467	44.7483	0	79768599	0	L
chr10	79812262	79812559	151.622	14.8279	93.1041	10.2309	23.5454	0	79812397	0	L
chr10	79834848	79835215	181.387	11.5927	126.78	5.95881	56.1967	0	79834980	0	L
chr10	79840562	79841234	154.058	16.3833	43.0879	5.63391	12.4381	0	79841070	0	L
chr10	79883648	79884065	203.411	12.6919	127.592	5.50256	56.9284	0	79883846	0	L
chr10	79892810	79893089	163.123	8.22621	145.954	5.11545	54.1674	0	79892928	0	L
chr10	79925084	79925623	422.952	10.5558	273.699	5.44036	150.765	0	79925469	0	L
chr10	79953993	79954301	90.9668	5.76526	57.8549	2.26739	13.809	0	79954094	0	L
chr10	79958192	79958558	151.938	5.30901	92.309	4.79055	31.2627	0	79958313	0	L
chr10	79987106	79987331	105.037	4.9841	91.6634	4.27209	37.1021	0	79987212	0	L
chr10	79991681	79991915	100.712	7.05794	80.8413	6.34593	27.1124	0	79991783	0	L
chr10	80039497	80040000	135.349	8.67553	50.2981	5.50256	18.4744	0	80039859	0	L
chr10	80063962	80064202	83.41	1.74893	63.937	1.23047	23.6295	0	80064072	0	L
chr10	80114611	80114826	90.1547	7.96351	78.5375	6.73304	36.8861	0	80114716	0	L
chr10	80145475	80145762	192.623	5.2468	150.429	3.82277	52.2133	0	80145647	0	L
chr10	80147711	80148021	92.1764	7.5764	56.4788	5.82747	12.4988	0	80147937	0	L
chr10	80164750	80165414	484.766	13.5974	275.452	5.30901	135.976	0	80165209	0	L
chr10	80175608	80175913	101.191	8.80687	75.3878	5.63391	28.9159	0	80175691	0	L
chr10	80199528	80199769	113.009	6.86439	83.9401	4.20988	31.0794	0	80199629	0	L
chr10	80245721	80245982	84.3037	13.6666	60.6547	8.61332	23.6047	0	80245850	0	L
chr10	80249056	80249479	130.84	7.96351	66.2408	3.17296	16.1383	0	80249383	0	L
chr10	80295572	80295818	86.1113	4.20988	65.9588	4.20988	18.6158	0	80295720	0	L
chr10	80340034	80340495	243.699	15.2841	159.08	7.38284	52.7625	0	80340256	0	L
chr10	80350271	80350610	223.431	9.26313	158.533	4.85969	49.2903	0	80350482	0	L
chr10	80370082	80370312	72.3059	3.69142	56.7608	2.6545	16.3468	0	80370201	0	L
chr10	80374188	80374366	39.7411	7.70775	32.0348	6.99573	12.2744	0	80374291	0	L
chr10	80376265	80376472	85.2822	6.34593	70.6818	4.40344	23.3011	0	80376350	0	L
chr10	80403374	80403584	69.3396	6.15237	55.5512	4.20988	15.4528	0	80403501	0	L
chr10	80446245	80446578	183.459	5.76526	130.725	3.49787	47.932	0	80446354	0	L
chr10	80487008	80487306	225.569	7.38284	208.532	4.9219	96.0319	0	80487152	0	L
chr10	80490863	80491230	104.64	5.95881	40.5532	4.72834	12.4151	0	80491078	0	L
chr10	80503509	80504542	381.702	27.5889	86.9574	5.44036	44.8667	0	80503763	0	L
chr10	80504673	80505220	259.163	9.97514	92.7405	5.95881	57.8839	0	80504783	0	L
chr10	80506188	80506516	143.518	7.5764	108.649	4.79055	31.9188	0	80506400	0	L
chr10	80509449	80509676	88.3981	4.40344	72.1734	2.46095	15.483	0	80509549	0	L
chr10	80523388	80523651	100.314	9.51889	78.14	4.72834	28.2676	0	80523506	0	L
chr10	80548738	80548971	98.8056	6.67083	68.66	4.40344	13.3654	0	80548860	0	L
chr10	80557416	80557611	85.8463	7.05794	66.5058	6.53948	24.7458	0	80557506	0	L
chr10	80566371	80566618	131.122	6.53948	105.7	3.88498	31.0729	0	80566514	0	L
chr10	80578416	80578769	141.995	7.5764	96.6854	3.69142	43.5403	0	80578606	0	L
chr10	80578931	80579223	124.327	10.618	85.5473	6.73304	23.7395	0	80579106	0	L
chr10	80611166	80611408	83.5425	7.38284	63.8045	4.9219	29.3711	0	80611285	0	L
chr10	80661221	80661420	47.8109	12.3669	40.6517	8.48197	20.7906	0	80661320	0	L
chr10	80684323	80684487	59.5946	7.9013	48.922	6.15237	10.3798	0	80684413	0	L
chr10	80774641	80774947	123.882	5.44036	94.1336	3.69142	44.8667	0	80774839	0	L
chr10	80805889	80806340	135.995	8.61332	82.0339	4.72834	17.8855	0	80806087	0	L
chr10	80876120	80876370	67.9635	6.15237	51.6063	6.15237	18.9303	0	80876245	0	L
chr10	80880474	80880878	91.3644	12.4983	58.385	7.5764	18.323	0	80880551	0	L
chr10	80881381	80881628	246.187	4.59699	228.62	2.6545	118.387	0	80881502	0	L
chr10	80928575	80929484	746.528	16.9017	282.611	5.63391	63.1368	0	80928691	0	L
chr10	80960890	80961695	278.782	22.5356	75.6528	5.11545	26.8463	0	80961003	0	L
chr10	80988023	80988629	460.886	14.6343	341.38	5.50256	135.447	0	80988268	0	L
chr10	80995085	80995566	153.677	11.2678	79.3326	6.02102	17.5729	0	80995386	0	L
chr10	80998847	80999154	154.438	5.2468	120.249	3.17296	41.3585	0	80999036	0	L
chr10	80999840	81000157	186.905	10.9429	121.625	6.02102	34.7859	0	81000030	0	L
chr10	81016746	81016958	119.04	7.05794	104.042	3.69142	41.812	0	81016854	0	L
chr10	81041310	81041741	95.1767	6.34593	55.0211	3.17296	16.1569	0	81041646	0	L
chr10	81073174	81073765	160.721	10.7494	96.3694	4.72834	28.2676	0	81073657	0	L
chr10	81087145	81087346	54.5896	7.05794	43.1049	5.11545	11.8762	0	81087247	0	L
chr10	81096563	81096908	70.8482	8.22621	40.4206	4.01633	16.7054	0	81096756	0	L
chr10	81175067	81175307	162.777	7.38284	138.448	6.86439	74.6246	0	81175189	0	L
chr10	81210313	81210665	97.2494	6.53948	60.7397	3.17296	54.8058	0	81210442	0	L
chr10	81218054	81218358	77.5929	8.80687	47.5799	6.15237	11.9243	0	81218179	0	L
chr10	81240983	81241177	79.7472	9.51889	67.7154	8.28842	17.1788	0	81241079	0	L
chr10	81287764	81288097	106.196	10.1687	71.7419	4.01633	19.7322	0	81287941	0	L
chr10	81289365	81289641	185.114	9.19399	147.279	6.53948	41.316	0	81289472	0	L
chr10	81341667	81341879	116.637	5.2468	103.661	3.69142	40.2039	0	81341766	0	L
chr10	81350752	81351029	87.3379	9.71245	51.3753	5.82747	19.5034	0	81350912	0	L
chr10	81389876	81390111	252.779	8.09486	233.455	6.15237	106.005	0	81389994	0	L
chr10	81395169	81395516	194.91	14.6343	135.298	9.00043	51.947	0	81395336	0	L
chr10	81408831	81409229	119.539	2.78585	69.2411	1.74893	35.5738	0	81408962	0	L
chr10	81413291	81413474	64.7491	3.17296	53.662	1.94249	10.7539	0	81413372	0	L
chr10	81418738	81419058	65.6767	3.36652	40.1216	2.13604	10.3007	0	81418840	0	L
chr10	81450190	81450521	203.445	12.8854	146.8	6.02102	52.2049	0	81450338	0	L
chr10	81484081	81484298	112.842	3.88498	100.81	3.36652	21.3692	0	81484191	0	L
chr10	81502699	81502934	201.009	3.36652	179.779	2.6545	58.4748	0	81502823	0	L
chr10	81518654	81518835	54.4741	1.94249	50.4137	1.23047	14.3819	0	81518739	0	L
chr10	81526708	81527118	276.597	8.22621	203.578	5.2468	97.6278	0	81526943	0	L
chr10	81550257	81550552	168.641	8.86908	129.298	4.59699	37.2291	0	81550405	0	L
chr10	81551693	81552061	145.672	11.4614	78.106	4.40344	17.5729	0	81551832	0	L
chr10	81553343	81553578	63.937	7.38284	41.2327	5.11545	12.7138	0	81553449	0	L
chr10	81564797	81565082	171.162	10.618	126.831	4.9841	61.3141	0	81564941	0	L
chr10	81605095	81605334	134.619	6.67083	103.264	4.40344	25.4715	0	81605217	0	L
chr10	82046701	82046924	46.6353	6.47727	36.9073	4.53478	15.0108	0	82046804	0	L
chr10	82362037	82362254	38.3819	1.23047	32.6974	1.23047	13.8063	0	82362136	0	L
chr10	82666509	82666825	218.939	16.7704	177.873	10.2309	67.4152	0	82666631	0	L
chr10	82791813	82792047	52.5849	2.26739	45.5582	1.23047	21.3457	0	82791918	0	L
chr10	82798519	82798852	65.0311	15.6713	31.3722	6.67083	11.7599	0	82798684	0	L
chr10	82811679	82812374	146.219	5.63391	82.4315	2.46095	29.4032	0	82811979	0	L
chr10	82901442	82901925	210.125	15.1528	144.962	5.44036	91.6667	0	82901651	0	L
chr10	82909410	82909844	102.7	12.3047	50.3967	7.5764	18.9303	0	82909509	0	L
chr10	83182676	83182948	145.475	7.38284	115.329	5.82747	65.7085	0	83182788	0	L
chr10	83197992	83198279	115.329	6.53948	74.5111	4.07853	46.1611	0	83198146	0	L
chr10	83219785	83220121	89.9882	7.38284	46.3363	3.69142	12.7915	0	83219980	0	L
chr10	83225155	83225440	55.8162	5.11545	40.0061	2.6545	14.5436	0	83225272	0	L
chr10	83251375	83251655	62.3299	6.15237	50.0331	5.11545	34.0033	0	83251559	0	L
chr10	83510024	83510203	34.3215	2.26739	32.5648	1.74893	13.8492	0	83510107	0	L
chr10	83617437	83617756	149.219	3.49787	114.351	2.97941	38.9509	0	83617550	0	L
chr10	83724606	83724971	65.2962	12.2425	44.3485	4.9219	24.6924	0	83724859	0	L
chr10	83819744	83820132	63.2405	15.3464	33.0949	8.80687	11.6187	0	83819844	0	L
chr10	83996561	83996840	85.1327	9.00043	70.1347	3.88498	33.5154	0	83996678	0	L
chr10	84019488	84019759	75.2892	16.8395	60.2912	10.8807	25.2864	0	84019596	0	L
chr10	84020287	84020679	72.4384	8.35755	54.7221	5.05324	20.7906	0	84020472	0	L
chr10	84166599	84166896	60.3897	10.7494	41.7458	4.59699	23.815	0	84166717	0	L
chr10	84438099	84438396	168.278	11.1365	122.057	6.02102	56.1967	0	84438216	0	L
chr10	84450774	84451051	104.854	10.9429	81.4869	7.5764	24.4647	0	84450884	0	L
chr10	84488393	84488631	71.1133	3.69142	53.1319	3.17296	29.3231	0	84488504	0	L
chr10	84514159	84514341	51.0762	7.70775	44.5966	5.44036	14.994	0	84514278	0	L
chr10	84523799	84523971	49.7171	4.72834	46.3363	4.20988	13.6528	0	84523872	0	L
chr10	84558594	84558826	62.5779	14.1159	51.6233	10.4245	22.4486	0	84558708	0	L
chr10	84622225	84622553	111.666	2.26739	63.655	1.74893	15.9902	0	84622334	0	L
chr10	84631302	84631581	45.1436	10.8807	31.3552	7.5764	14.8793	0	84631408	0	L
chr10	85013472	85013764	242.425	11.7863	189.426	8.09486	97.6278	0	85013626	0	L
chr10	85038914	85039150	92.574	6.15237	72.9685	3.17296	25.1632	0	85039041	0	L
chr10	85220998	85221322	137.47	16.2519	104.076	9.00043	65.6581	0	85221096	0	L
chr10	85341851	85342189	43.917	12.4983	22.4223	5.82747	12.7869	0	85342014	0	L
chr10	85456035	85456296	128.802	5.63391	101.225	3.17296	50.8782	0	85456184	0	L
chr10	85539826	85540192	141.547	12.6919	76.6483	5.63391	38.1568	0	85540040	0	L
chr10	85561472	85561831	156.81	7.76996	110.324	5.11545	52.4029	0	85561613	0	L
chr10	85584844	85585177	104.225	8.09486	74.8917	5.63391	39.7448	0	85584975	0	L
chr10	85624892	85625201	157.921	6.34593	107.623	3.17296	49.0868	0	85625107	0	L
chr10	85651710	85652102	170.847	12.4361	86.6244	7.51419	32.9554	0	85651938	0	L
chr10	85967959	85968353	70.1517	11.2678	44.8616	4.40344	11.5741	0	85968200	0	L
chr10	86056407	86056630	39.3265	4.34123	30.4106	2.78585	13.4159	0	86056525	0	L
chr10	86064774	86065235	184.635	15.6713	113.838	6.34593	70.8158	0	86065048	0	L
chr10	86091982	86092279	128.387	13.6596	102.037	6.92659	46.5819	0	86092106	0	L
chr10	86182255	86182615	115.013	12.8232	104.208	6.67083	59.2872	0	86182368	0	L
chr10	86296068	86296475	215.063	8.61332	157.738	3.69142	60.2336	0	86296373	0	L
chr10	86302782	86303079	145.475	4.34123	108.568	2.26739	48.1852	0	86302902	0	L
chr10	86463818	86464139	147.843	10.2309	118.112	6.34593	38.602	0	86463989	0	L
chr10	86636973	86637186	55.5682	1.42403	52.0548	1.42403	16.0169	0	86637081	0	L
chr10	86972032	86972299	67.3349	6.28372	46.9173	3.62921	20.8426	0	86972184	0	L
chr10	87024964	87025315	205.848	12.1734	185.862	9.71245	98.8982	0	87025097	0	L
chr10	87047190	87047384	28.2394	4.20988	27.4273	4.20988	12.7869	0	87047277	0	L
chr10	87504049	87504315	74.0456	10.0373	59.1801	6.34593	28.4035	0	87504205	0	L
chr10	87552761	87553134	68.9081	14.5721	40.6687	7.38284	17.0535	0	87552886	0	L
chr10	87854495	87854716	107.273	4.85969	99.3017	3.82277	51.6162	0	87854597	0	L
chr10	88304395	88304614	50.2812	4.07853	38.664	2.6545	22.9151	0	88304478	0	L
chr10	88550339	88550515	37.1723	6.15237	34.3385	5.63391	13.0243	0	88550450	0	L
chr10	88672038	88672365	60.3897	9.906	29.5815	5.50256	14.2333	0	88672223	0	L
chr10	88983530	88983759	59.0646	2.07384	52.8499	1.55538	19.6453	0	88983651	0	L
chr10	89327014	89327322	85.1327	7.76996	59.8427	4.40344	26.6885	0	89327137	0	L
chr10	89383561	89383799	92.856	8.22621	79.8797	5.44036	66.6551	0	89383707	0	L
chr10	90728829	90729061	62.9924	7.2515	52.1873	7.2515	27.1898	0	90728906	0	L
chr10	90733679	90733900	30.5431	3.17296	28.1069	1.94249	10.3044	0	90733791	0	L
chr10	91032459	91032725	63.142	3.69142	42.9894	3.17296	18.6516	0	91032565	0	L
chr10	91034019	91034380	206.711	14.0537	146.154	6.67083	80.6342	0	91034178	0	L
chr10	91187960	91188195	77.9735	15.215	58.65	11.5236	10.2345	0	91188076	0	L
chr10	91270363	91270599	99.3187	3.69142	85.6628	3.17296	39.8074	0	91270490	0	L
chr10	91271260	91271502	79.4652	12.6919	70.8143	6.67083	15.9359	0	91271355	0	L
chr10	91362714	91362889	42.8399	3.17296	39.4591	3.17296	18.4979	0	91362776	0	L
chr10	91528359	91528607	43.4855	7.96351	36.0612	6.40813	21.1183	0	91528475	0	L
chr10	91883223	91883483	70.8143	8.61332	62.7104	7.5764	22.5151	0	91883356	0	L
chr10	93070577	93070837	47.0158	6.02102	38.0999	3.36652	14.9581	0	93070725	0	L
chr10	93081571	93081784	62.7274	5.11545	48.5245	2.84806	13.7527	0	93081687	0	L
chr10	93178692	93178988	58.385	8.55111	44.7291	4.53478	15.8378	0	93178864	0	L
chr10	93283356	93283560	57.8379	9.51889	54.3246	6.34593	20.5158	0	93283459	0	L
chr10	93291317	93291668	221.046	5.30901	180.758	3.17296	98.3472	0	93291538	0	L
chr10	93291830	93292164	139.209	12.4361	120.3	9.65024	60.9021	0	93292042	0	L
chr10	93365858	93366245	88.9111	11.0743	47.1653	4.9219	20.2538	0	93366018	0	L
chr10	93421724	93422065	133.756	6.53948	113.902	3.36652	59.5611	0	93421911	0	L
chr10	93471464	93471756	126.664	13.0168	90.7018	8.48197	42.4616	0	93471618	0	L
chr10	93485174	93485639	161.948	9.00043	116.654	4.40344	53.632	0	93485498	0	L
chr10	93577562	93577741	58.667	6.67083	55.2862	4.72834	18.5215	0	93577659	0	L
chr10	93592477	93592749	54.3076	1.94249	41.0662	1.42403	10.7394	0	93592557	0	L
chr10	93594004	93594310	59.4451	9.32533	43.9	4.9219	26.5715	0	93594124	0	L
chr10	93763138	93763389	63.5055	8.41976	50.1317	4.59699	13.8155	0	93763246	0	L
chr10	93777390	93777677	59.7441	7.2515	40.5532	3.17296	12.9764	0	93777587	0	L
chr10	94013291	94013493	44.6136	7.05794	41.7798	7.05794	26.4026	0	94013388	0	L
chr10	94332851	94333109	59.7441	5.82747	48.5245	3.88498	15.2857	0	94332944	0	L
chr10	94408726	94409156	192.589	10.5558	141.911	6.15237	59.7808	0	94408841	0	L
chr10	94461449	94461734	121.36	9.65024	98.6561	7.38284	54.8058	0	94461563	0	L
chr10	94609198	94609762	167.333	13.6666	72.0409	4.72834	29.3711	0	94609487	0	L
chr10	94623541	94623914	147.164	10.3	112.577	5.95881	37.3181	0	94623768	0	L
chr10	94958416	94958582	32.6974	10.4245	30.9407	9.00043	12.4572	0	94958491	0	L
chr10	94965100	94965380	54.1751	5.11545	38.5145	4.40344	13.0307	0	94965289	0	L
chr10	94976412	94976763	107.457	10.1687	79.2001	5.95881	27.3756	0	94976525	0	L
chr10	94991426	94991849	105.717	15.8026	61.5008	6.86439	26.5258	0	94991631	0	L
chr10	94992134	94992508	240.866	5.95881	183.293	4.40344	70.1578	0	94992335	0	L
chr10	95088217	95088490	119.736	8.61332	85.8123	5.63391	24.6336	0	95088334	0	L
chr10	95112466	95112817	77.4265	14.185	43.7675	6.47727	21.1591	0	95112591	0	L
chr10	95156425	95156726	113.423	10.4245	86.2608	6.02102	49.4438	0	95156600	0	L
chr10	95175422	95175893	136.889	7.76996	49.7171	4.40344	12.6747	0	95175629	0	L
chr10	95179343	95179532	34.8686	4.20988	31.3552	2.97941	10.9178	0	95179428	0	L
chr10	95287273	95287816	107.191	11.9798	56.2308	4.72834	15.7614	0	95287551	0	L
chr10	95415189	95415747	135.115	9.38754	41.4638	3.36652	12.9507	0	95415588	0	L
chr10	95417957	95418223	214.315	8.48197	174.574	5.30901	66.5961	0	95418076	0	L
chr10	95476030	95476288	152.882	10.8185	137.072	7.8391	66.4832	0	95476177	0	L
chr10	95623227	95623517	47.5629	10.0373	29.3335	5.11545	11.442	0	95623340	0	L
chr10	95893352	95893809	85.9448	4.53478	43.635	2.26739	15.3453	0	95893710	0	L
chr10	95894814	95895042	110.141	9.00043	95.9548	7.2515	38.0184	0	95894929	0	L
chr10	95898583	95899070	98.2756	10.2309	40.0231	3.88498	19.2411	0	95898689	0	L
chr10	96105212	96105456	58.385	12.4983	51.6233	7.76996	25.1841	0	96105331	0	L
chr10	96132210	96132557	52.0378	6.47727	36.0782	3.49787	10.252	0	96132316	0	L
chr10	96213957	96214273	85.3808	14.1159	67.4164	7.05794	17.8955	0	96214079	0	L
chr10	97312963	97313259	122.057	7.5764	114.086	4.07853	53.4199	0	97313156	0	L
chr10	97345424	97345662	90.8343	4.72834	81.2388	3.69142	45.6009	0	97345552	0	L
chr10	98145768	98146049	31.7358	6.67083	25.2561	4.59699	12.7869	0	98145981	0	L
chr10	98494412	98494654	62.0309	7.38284	51.9053	4.07853	30.5236	0	98494550	0	L
chr10	99084934	99085260	102.982	6.47727	75.9518	3.69142	26.9277	0	99085104	0	L
chr10	99107992	99108224	92.9546	8.80687	57.1414	5.44036	16.804	0	99108055	0	L
chr10	99164940	99165236	51.0932	13.0168	37.4373	7.9013	18.55	0	99165121	0	L
chr10	99178187	99178446	60.0092	5.63391	48.5245	4.20988	12.3365	0	99178343	0	L
chr10	99190814	99191133	64.5826	9.13178	56.3463	5.11545	27.9712	0	99190970	0	L
chr10	99577219	99577562	74.6266	8.22621	55.1536	3.88498	29.7521	0	99577469	0	L
chr10	99615801	99616120	159.229	7.18929	131.802	4.9219	84.6572	0	99615974	0	L
chr10	99641896	99642079	48.5415	5.95881	46.1052	3.49787	24.9012	0	99641974	0	L
chr10	100152910	100153120	36.4927	9.65024	33.1119	5.11545	17.5883	0	100153014	0	L
chr10	100742099	100742351	69.1901	6.28372	60.2742	4.01633	34.303	0	100742230	0	L
chr10	102959680	102959879	32.1673	4.59699	29.5985	3.88498	15.0437	0	102959783	0	L
chr10	105373342	105373543	47.2979	6.34593	40.2711	4.59699	15.8172	0	105373438	0	L
chr10	105575233	105575628	231.732	11.2678	182.943	5.30901	92.4271	0	105575481	0	L
chr10	105840852	105841084	61.2358	9.32533	48.5245	7.38284	17.1299	0	105840974	0	L
chr10	106585717	106586010	35.5142	4.20988	28.902	3.17296	20.8002	0	106585912	0	L
chr10	107389671	107389903	35.8132	7.5764	29.7311	4.07853	14.6748	0	107389797	0	L
chr10	108300853	108301201	158.618	8.80687	123.865	7.05794	63.6613	0	108301021	0	L
chr10	108435733	108435912	33.907	3.17296	29.5815	2.6545	13.5734	0	108435825	0	L
chr10	108537673	108537941	68.5445	8.67553	53.8115	5.82747	32.9152	0	108537783	0	L
chr10	109665045	109665253	36.2277	6.15237	27.7093	3.88498	11.693	0	109665103	0	L
chr10	109920880	109921152	49.6016	6.15237	37.9844	3.69142	19.8282	0	109920955	0	L
chr10	110085094	110085467	51.4398	4.72834	39.16	2.97941	25.0802	0	110085362	0	L
chr10	110705760	110705981	122.553	0.712015	116.471	0.712015	35.8831	0	110705872	0	L
chr10	110727875	110728134	52.7174	3.30431	41.6303	2.5923	22.9151	0	110728004	0	L
chr10	110760652	110760848	29.5985	4.01633	24.8755	3.30431	10.6917	0	110760730	0	L
chr10	110782757	110782991	68.6431	10.618	51.3413	7.2515	17.2093	0	110782862	0	L
chr10	110794583	110794935	110.124	12.4361	90.1378	7.9013	36.4823	0	110794703	0	L
chr10	110856089	110856320	67.4844	0.712015	62.0818	0.712015	40.969	0	110856212	0	L
chr10	110940807	110941005	27.4443	2.78585	24.8755	1.23047	10.3998	0	110940913	0	L
chr10	110974552	110974725	33.5264	6.09016	31.7697	6.09016	13.0243	0	110974638	0	L
chr10	111107464	111107756	46.2207	9.13178	30.5431	5.2468	12.5085	0	111107577	0	L
chr10	111226525	111226786	107.307	7.9013	96.0874	4.72834	66.0468	0	111226676	0	L
chr10	111298709	111299041	158.037	5.30901	103.943	3.88498	35.2353	0	111298890	0	L
chr10	111507524	111508012	152.998	5.63391	75.0072	3.56007	25.2864	0	111507628	0	L
chr10	111636398	111636609	95.1428	12.2425	83.9231	9.78158	30.2881	0	111636506	0	L
chr10	111925593	111925785	37.6854	8.22621	33.4925	6.28372	23.6347	0	111925676	0	L
chr10	111977653	111977862	32.5479	5.05324	22.8199	3.49787	12.1263	0	111977765	0	L
chr10	112059976	112060245	48.5075	7.05794	37.5699	5.63391	17.5883	0	112060130	0	L
chr10	112160272	112160521	40.0061	6.86439	32.0348	6.34593	14.6955	0	112160392	0	L
chr10	112451010	112451251	51.0932	3.49787	43.3869	2.97941	13.4307	0	112451121	0	L
chr10	114455695	114455928	47.4304	7.38284	40.1386	4.40344	14.7163	0	114455800	0	L
chr10	114805951	114806181	43.1049	5.63391	34.3215	4.40344	16.0867	0	114806066	0	L
chr10	115051687	115051902	53.7945	8.93822	49.0715	7.70775	24.1527	0	115051807	0	L
chr10	115184806	115185087	136.243	4.59699	112.18	3.17296	42.4508	0	115184943	0	L
chr10	115617591	115617738	29.9961	3.17296	29.9961	2.6545	11.5324	0	115617679	0	L
chr10	115778694	115778984	63.125	7.76996	52.0378	5.11545	27.9488	0	115778814	0	L
chr10	116319062	116319548	67.1344	12.5605	39.3095	4.07853	17.0535	0	116319396	0	L
chr10	116330540	116330837	80.5423	10.0373	63.39	4.40344	30.5112	0	116330647	0	L
chr10	116444328	116444739	124.31	5.30901	71.0623	3.88498	28.3019	0	116444594	0	L
chr10	116452839	116453122	66.9034	4.9219	52.9824	2.97941	27.3029	0	116452938	0	L
chr10	116463841	116464112	49.9991	5.95881	39.8566	3.49787	11.7642	0	116463967	0	L
chr10	116789227	116789452	27.2778	5.11545	22.5548	4.59699	11.121	0	116789337	0	L
chr10	116848770	116849316	229.497	9.51889	117.715	3.56007	52.2054	0	116848962	0	L
chr10	116943032	116943301	86.5089	9.45668	65.4287	5.95881	23.1638	0	116943210	0	L
chr10	116962875	116963164	99.1692	6.34593	65.2452	3.17296	26.8968	0	116962977	0	L
chr10	117033880	117034074	80.7088	9.32533	63.0094	6.15237	22.7159	0	117033997	0	L
chr10	117078398	117078614	47.9944	4.72834	39.476	2.97941	14.0338	0	117078490	0	L
chr10	117150186	117150553	85.0002	10.1687	55.0041	4.59699	10.0687	0	117150343	0	L
chr10	117402494	117402706	34.0565	4.59699	31.4877	3.36652	14.2303	0	117402613	0	L
chr10	117435315	117435691	154.87	8.48197	101.49	3.88498	43.5255	0	117435595	0	L
chr10	117436851	117437010	47.1653	1.94249	40.4036	1.94249	11.4346	0	117436919	0	L
chr10	117455532	117455770	45.9217	8.41976	37.6854	6.67083	12.8328	0	117455686	0	L
chr10	117566313	117566542	38.929	1.23047	35.2831	1.23047	17.6577	0	117566425	0	L
chr10	117682580	117682831	104.225	2.46095	87.868	1.94249	49.048	0	117682724	0	L
chr10	117731318	117731539	61.8983	5.63391	54.0595	3.88498	19.362	0	117731421	0	L
chr10	118370528	118370812	147.082	12.8854	115.859	9.00043	56.9284	0	118370660	0	L
chr10	118592723	118593006	46.4518	5.37815	35.3817	3.82277	23.6347	0	118592822	0	L
chr10	119066090	119066277	73.7976	6.86439	71.9084	6.15237	23.3011	0	119066171	0	L
chr10	119080670	119080887	43.8015	10.4245	34.3385	6.92659	15.8378	0	119080772	0	L
chr10	119168803	119169073	72.9855	10.0373	47.7124	6.15237	11.1465	0	119168923	0	L
chr10	119294831	119295019	31.6372	4.59699	27.3118	3.88498	14.6955	0	119294901	0	L
chr10	119646530	119646899	89.1932	11.2678	57.9705	6.34593	29.7521	0	119646670	0	L
chr10	120077966	120078114	31.0732	3.49787	30.1286	2.46095	10.7394	0	120078039	0	L
chr10	120130629	120130958	59.5946	11.2678	37.7024	4.79055	11.5741	0	120130862	0	L
chr10	120171468	120171708	41.7628	7.96351	30.1456	4.40344	16.7739	0	120171621	0	L
chr10	120201918	120202417	124.857	17.9387	67.3009	5.63391	30.7154	0	120202297	0	L
chr10	120319719	120319989	69.4891	1.03692	54.7561	1.03692	31.3223	0	120319824	0	L
chr10	120474956	120475587	186.079	1.74893	71.4123	0.712015	48.4273	0	120475195	0	L
chr10	120476153	120477021	158.716	7.5764	40.8182	4.07853	13.1779	0	120476483	0	L
chr10	120566090	120566298	76.1183	8.41976	72.6049	7.9013	57.762	0	120566191	0	L
chr10	120667087	120667248	41.0832	6.73304	40.1386	6.73304	12.7012	0	120667188	0	L
chr10	120701855	120702210	186.772	10.4936	156.494	5.95881	60.2556	0	120702047	0	L
chr10	120716458	120716706	83.6581	2.6545	70.0192	2.13604	37.3661	0	120716597	0	L
chr10	120861223	120861515	41.3652	6.15237	30.2951	4.59699	25.0165	0	120861418	0	L
chr10	120872507	120872852	65.0142	8.09486	31.3382	6.34593	10.3164	0	120872779	0	L
chr10	120875694	120875957	71.6433	12.6919	60.2912	9.906	14.5984	0	120875861	0	L
chr10	120876279	120876502	109.876	5.76526	100.96	4.72834	38.0246	0	120876389	0	L
chr10	121033295	121033635	75.6698	5.30901	44.182	2.46095	10.3784	0	121033474	0	L
chr10	121124559	121124820	81.7689	5.11545	54.8716	3.36652	10.9964	0	121124669	0	L
chr10	121256481	121256756	62.9755	7.18929	48.7895	4.9219	18.3376	0	121256619	0	L
chr10	121379512	121379684	47.5799	9.65024	43.3869	9.13178	13.4954	0	121379604	0	L
chr10	121409699	121410018	59.8597	7.76996	35.6807	3.88498	10.4247	0	121409819	0	L
chr10	121427210	121427433	92.574	4.59699	86.0943	3.88498	37.146	0	121427327	0	L
chr10	121516150	121516512	118.262	10.9429	68.7926	4.59699	26.2934	0	121516411	0	L
chr10	121533239	121533495	100.878	3.36652	76.1353	1.94249	29.3761	0	121533362	0	L
chr10	121689676	121689942	80.5423	5.11545	61.6163	4.59699	13.4077	0	121689767	0	L
chr10	121770662	121771188	86.8894	6.86439	41.8783	2.78585	21.2468	0	121771079	0	L
chr10	121855920	121856234	65.1467	6.47727	47.7124	3.17296	22.6003	0	121856030	0	L
chr10	121868344	121868541	44.5966	5.63391	42.8399	3.69142	13.2779	0	121868450	0	L
chr10	122040397	122040732	131.751	7.2515	109.859	5.50256	42.2027	0	122040536	0	L
chr10	122051863	122052156	212.725	18.6507	187.452	13.7288	86.1245	0	122051993	0	L
chr10	122054517	122054871	109.495	13.2103	80.7088	6.86439	36.8711	0	122054742	0	L
chr10	122447360	122447586	66.3393	9.65024	62.0139	7.9013	28.4035	0	122447479	0	L
chr10	122678467	122678764	78.2725	5.82747	49.8836	3.88498	15.7614	0	122678647	0	L
chr10	122794380	122794605	54.3246	7.96351	42.4254	6.02102	17.0535	0	122794493	0	L
chr10	122797934	122798337	94.0826	11.3992	72.3229	5.95881	26.9277	0	122798134	0	L
chr10	122803982	122804201	45.2592	6.53948	39.7241	6.53948	14.9581	0	122804081	0	L
chr10	123342693	123342875	32.5648	3.62921	29.9961	2.5923	15.3672	0	123342784	0	L
chr10	123645670	123645855	28.5214	2.26739	26.7647	1.74893	15.0437	0	123645746	0	L
chr10	125264867	125265294	96.1213	6.99573	68.2625	3.17296	38.6724	0	125265144	0	L
chr10	125725370	125725615	61.5993	7.18929	48.093	5.63391	18.9303	0	125725513	0	L
chr10	125764468	125764746	73.7976	9.32533	51.3583	5.82747	25.8344	0	125764640	0	L
chr10	125994950	125995210	45.3917	6.28372	32.9624	3.69142	15.9536	0	125995085	0	L
chr10	126062934	126063156	38.912	2.46095	32.6974	2.46095	18.0431	0	126063046	0	L
chr10	126330647	126330899	49.6186	2.97941	42.7244	1.74893	26.6692	0	126330801	0	L
chr10	126386439	126386790	66.7539	4.72834	48.5245	2.6545	32.8277	0	126386622	0	L
chr10	126663541	126663908	125.006	5.30901	76.6144	2.6545	22.9608	0	126663654	0	L
chr10	126679285	126679619	86.9064	7.51419	68.395	4.9219	29.1065	0	126679430	0	L
chr10	126833107	126833338	104.606	7.44505	95.1428	5.50256	33.5855	0	126833227	0	L
chr10	126869696	126869975	113.24	3.17296	99.0537	3.17296	34.6465	0	126869858	0	L
chr10	126919093	126919483	302.747	16.7082	255.184	10.0373	132.859	0	126919274	0	L
chr10	126928563	126928828	115.428	6.53948	80.4098	5.82747	17.2489	0	126928737	0	L
chr10	126971872	126972387	257.039	13.473	112.543	5.44036	30.3188	0	126972177	0	L
chr10	126990149	126990686	248.704	20.3996	164.384	8.09486	70.2447	0	126990533	0	L
chr10	127030689	127030988	97.0829	2.6545	76.5328	2.6545	42.5497	0	127030877	0	L
chr10	127058244	127058482	157.075	9.38754	142.193	6.02102	47.3708	0	127058367	0	L
chr10	127164841	127165180	171.791	7.2515	126.515	3.56007	33.9983	0	127165085	0	L
chr10	127170808	127171290	237.335	6.15237	97.1475	3.17296	16.7467	0	127171176	0	L
chr10	127177643	127178151	197.462	9.32533	113.107	6.34593	45.2151	0	127177855	0	L
chr10	127233239	127233429	54.6236	4.40344	45.8402	2.97941	19.6453	0	127233332	0	L
chr10	127312403	127312623	51.6233	8.41976	33.642	5.11545	10.9413	0	127312499	0	L
chr10	127339273	127339521	75.2383	5.95881	45.5072	2.46095	15.0783	0	127339371	0	L
chr10	127341885	127342209	97.562	8.80687	57.9535	5.30901	13.2426	0	127342034	0	L
chr10	127342370	127342644	115.295	9.13178	87.1884	4.20988	30.587	0	127342487	0	L
chr10	127350586	127350942	171.509	3.69142	106.362	2.26739	29.6512	0	127350805	0	L
chr10	127391851	127392117	42.0108	2.07384	33.642	1.55538	13.5734	0	127392023	0	L
chr10	127508328	127508693	167.812	11.6549	86.4749	5.82747	26.0972	0	127508456	0	L
chr10	127509008	127509429	216.004	12.7541	99.6823	5.82747	32.7954	0	127509126	0	L
chr10	127512784	127513254	265.476	12.8232	178.305	4.9219	74.6827	0	127512992	0	L
chr10	127536670	127536969	131.999	11.4614	97.545	7.2515	40.1255	0	127536834	0	L
chr10	127537897	127538202	202.45	9.00043	166.107	5.50256	62.5136	0	127538078	0	L
chr10	127555767	127556196	244.957	10.7494	138.064	6.34593	53.1227	0	127555945	0	L
chr10	127576387	127576636	91.2149	5.50256	63.638	4.79055	21.524	0	127576518	0	L
chr10	127621334	127621658	117.317	8.28842	44.8786	4.40344	10.7212	0	127621619	0	L
chr10	127626513	127626728	38.3819	6.53948	30.4106	5.30901	12.7012	0	127626616	0	L
chr10	127636694	127636894	51.9053	4.59699	50.2812	3.88498	29.7279	0	127636801	0	L
chr10	127641842	127642066	159.494	7.05794	149.634	4.79055	61.3715	0	127641951	0	L
chr10	127678069	127678258	34.9841	6.86439	28.637	4.9219	12.4572	0	127678144	0	L
chr10	127691145	127691354	34.753	5.76526	28.8034	4.01633	21.5462	0	127691238	0	L
chr10	127744584	127745003	110.273	13.079	66.3563	5.63391	26.9277	0	127744809	0	L
chr10	127825471	127825694	72.853	3.88498	68.5275	3.36652	25.8344	0	127825570	0	L
chr10	127872493	127872752	30.2611	4.9219	21.6102	3.17296	11.121	0	127872627	0	L
chr10	127945375	127945774	136.889	17.5515	78.5036	6.53948	37.978	0	127945544	0	L
chr10	127956061	127956594	84.7182	13.3417	31.4877	4.9219	13.1837	0	127956330	0	L
chr10	127998361	127998562	34.471	7.96351	31.9023	6.73304	16.3065	0	127998474	0	L
chr10	128015105	128015347	55.9657	7.9013	34.6035	4.40344	11.2074	0	128015198	0	L
chr10	128090946	128091279	101.357	7.5764	74.4771	4.9219	25.4875	0	128091162	0	L
chr10	128149556	128149806	96.6514	6.67083	69.3396	5.63391	14.7757	0	128149668	0	L
chr10	128186084	128186252	37.7024	3.69142	36.0782	3.69142	10.7394	0	128186173	0	L
chr10	128374453	128374671	103.529	9.00043	96.3694	7.05794	45.9438	0	128374569	0	L
chr10	128409594	128410054	119.206	12.3047	46.6353	5.44036	11.7748	0	128409782	0	L
chr10	128474441	128474653	65.1297	3.69142	48.64	2.46095	10.9964	0	128474550	0	L
chr10	128494103	128494518	101.605	15.7335	52.1534	6.73304	11.6187	0	128494186	0	L
chr10	128505938	128506309	64.2191	6.15237	36.0952	3.17296	17.3265	0	128506180	0	L
chr10	128518885	128519128	72.4384	9.84379	54.8716	5.82747	21.3967	0	128518995	0	L
chr10	128536241	128536574	161.068	13.0168	124.327	7.05794	41.3669	0	128536451	0	L
chr10	128589357	128589995	186.161	9.71245	57.3249	4.59699	14.6587	0	128589771	0	L
chr10	128590105	128590661	123.318	5.50256	66.2578	3.36652	32.7129	0	128590582	0	L
chr10	128731002	128731429	109.064	14.1159	70.8143	5.30901	18.1603	0	128731102	0	L
chr10	128913295	128913523	76.8794	9.38754	64.4501	6.92659	15.9594	0	128913420	0	L
chr10	130228289	130228586	32.1503	10.8185	24.726	8.35755	11.5324	0	130228435	0	L
chr10	130229618	130229917	34.8856	8.93822	24.743	5.44036	11.442	0	130229778	0	L
chr11	3146840	3147114	421.974	146.675	331.802	69.2245	28.0504	0	3147008	0	L
chr11	3330637	3330842	62.5949	6.53948	45.1606	4.59699	13.9541	0	3330732	0	L
chr11	3347042	3347451	138.978	10.618	79.6316	4.79055	28.2676	0	3347277	0	L
chr11	3348562	3348948	96.0704	12.6919	47.9435	5.30901	18.2539	0	3348718	0	L
chr11	3387049	3387429	254.855	8.09486	180.89	3.69142	89.0295	0	3387271	0	L
chr11	3408932	3409491	201.009	7.18929	80.7088	3.69142	19.9225	0	3409342	0	L
chr11	3453502	3453779	66.5058	7.38284	45.8232	4.9219	12.5485	0	3453679	0	L
chr11	3472572	3472807	64.4841	7.38284	54.4911	6.15237	26.985	0	3472695	0	L
chr11	3474717	3475117	144.86	10.3623	104.854	6.67083	42.4803	0	3474917	0	L
chr11	3514522	3514810	254.685	15.9892	194.03	10.4867	61.3325	0	3514665	0	L
chr11	3535290	3535799	364.713	10.4245	229.265	6.21458	75.0798	0	3535492	0	L
chr11	3544373	3544817	92.89	12.3669	55.1706	5.11545	32.6928	0	3544657	0	L
chr11	3714479	3714982	266.271	11.6549	176.382	5.11545	66.9542	0	3714636	0	L
chr11	3771440	3771725	89.8897	9.00043	71.2288	5.82747	32.5846	0	3771557	0	L
chr11	3786622	3786905	59.8597	10.8116	47.9604	6.02102	20.6393	0	3786788	0	L
chr11	3804654	3804933	62.1804	9.32533	38.1169	5.44036	17.6717	0	3804845	0	L
chr11	3808247	3808435	74.5927	6.53948	67.4334	4.27209	17.7379	0	3808346	0	L
chr11	3914354	3914836	209.245	15.927	134.884	6.21458	34.7707	0	3914700	0	L
chr11	3921603	3921783	43.3869	6.73304	35.4156	6.73304	11.75	0	3921697	0	L
chr11	4001673	4001907	301.918	5.11545	284.749	4.07853	121.407	0	4001789	0	L
chr11	4029356	4029643	51.6403	7.76996	35.4156	4.07853	12.4969	0	4029557	0	L
chr11	4053696	4053994	91.9114	8.80687	64.0865	6.15237	28.6095	0	4053823	0	L
chr11	4080310	4080674	238.181	11.0743	171.56	5.11545	78.6274	0	4080440	0	L
[truncated: 15,299 more rows]
